# Supplementary material for: Acute doses of caffeine shift nervous system cell expression profiles toward promotion of neuronal projection growth
Source: Sci Rep. 2017 Sep 13;7:11458. doi: 10.1038/s41598-017-11574-6 (PMC5597620; doi:10.1038/s41598-017-11574-6)
Supplement: Supplementary file 2 — Table S1 [file 41598_2017_11574_MOESM2_ESM.xls]

## Sheet: 0uM_Hr1vsHr0
Suppplementary Table S1 - differentially expressed gene lists compared to Hour 0
0uM - Hour 1 vs Hour 0
Upregulated
TC chromosome location	baseMean	log2FoldChange	lfcSE	stat	pvalue	padj	GeneName	Annotation
chr5:137801166..137801178,+	1901.98	2.77996	0.415902	6.68417	2.32234e-11	5.71436e-07	EGR1	EGR1@ENST00000239938.4:Ex1_500
chr5:137801721..137801731,+	9.32744	2.53268	0.447703	5.65707	1.53982e-08	0.000189444	EGR1	EGR1@ENST00000239938.4:Ex1
chr14:75746746..75746799,+	26.7946	2.23472	0.425262	5.25493	1.48081e-07	0.00145747	FOS	FOS@ENST00000555672.1:Ex1, ENST00000555686.1:Ex1, ENST00000557139.1:Ex1, ENST00000555347.1:Ex1_500, ENST00000303562.4:Ex2, ENST00000535987.1:Ex2, ENST00000554212.1:Ex2, ENST00000555242.1:Ex2, ENST00000554617.1:Ex2Last
chr6:166401410..166401570,-	86.8894	2.32234	0.380028	6.11097	9.90292e-10	1.62447e-05	LINC00473	LINC00473@ENST00000455853.1:Ex1, ENST00000584179.1:Ex1, ENST00000584911.1:Ex1, ENST00000444465.1:Ex1_500, ENST00000581850.1:Ex1_500
chr12:52445226..52445232,+	17.7303	3.08922	0.427996	7.21787	5.28081e-13	2.59879e-08	NR4A1	NR4A1@ENST00000243050.1:Ex1, ENST00000394824.2:Ex1, ENST00000394825.1:Ex1, ENST00000548232.1:Ex1, ENST00000550763.1:Ex1, ENST00000548733.1:Ex1_500, ENST00000562373.1:Ex1_500, ENST00000360284.3:In, ENST00000478250.1:In, ENST00000545748.1:In, ENST00000546842.1:In, ENST00000547206.1:In, ENST00000548977.1:In, ENST00000549102.1:In, ENST00000550082.1:In

## Sheet: 0uM_hr3vsHr0
0uM - Hour 3 vs. Hour 0
UpRegulated
TC chromosome location	baseMean	log2FoldChange	lfcSE	stat	pvalue	padj	GeneName	Annotation
chr10:112257625..112257665,+	42.4332	1.65952	0.377277	4.39869	1.08905e-05	0.044662	DUSP5	DUSP5@ENST00000369583.3:Ex1
chr19:45971254..45971258,+	15.4612	2.34844	0.442512	5.30707	1.11402e-07	0.00137058	FOSB	FOSB@ENST00000353609.3:Ex1, ENST00000417353.2:Ex1, ENST00000443841.2:Ex1, ENST00000585836.1:Ex1, ENST00000590335.1:Ex1, ENST00000591858.1:Ex1, ENST00000592436.1:Ex1_500
chr4:174255445..174255602,-	525.88	1.07318	0.241954	4.43546	9.18746e-06	0.041103	HMGB2	HMGB2@ENST00000296503.5:Ex1, ENST00000446922.2:Ex1, ENST00000511316.1:Ex1, ENST00000506267.1:Ex1_500
chr17:7747519..7747522,+	27.9892	2.08457	0.427194	4.87969	1.06255e-06	0.00871502	KDM6B	KDM6B@ENST00000575521.1:Ex1_500, ENST00000254846.5:In, ENST00000448097.2:In, ENST00000571047.1:In
chr6:166401410..166401570,-	86.8894	1.76715	0.379264	4.65942	3.17094e-06	0.0222926	LINC00473	LINC00473@ENST00000455853.1:Ex1, ENST00000584179.1:Ex1, ENST00000584911.1:Ex1, ENST00000444465.1:Ex1_500, ENST00000581850.1:Ex1_500
chr1:90287518..90287585,+	49.8061	1.712	0.381664	4.48562	7.27029e-06	0.0373305	LRRC8D	LRRC8D@ENST00000394593.3:Ex1, ENST00000337338.5:In, ENST00000525774.1:In|RP11-302M6.4@ENST00000370453.5:In
chr22:38597973..38598117,+	83.7456	1.82982	0.329619	5.55132	2.83523e-08	0.00046509	MAFF	MAFF@ENST00000338483.2:Ex1, ENST00000441709.1:Ex1, ENST00000538320.1:Ex1, ENST00000538999.1:Ex1
chr20:50179375..50179416,-	27.6949	2.67879	0.442552	6.05304	1.42139e-09	6.99495e-05	NFATC2	NFATC2@ENST00000414705.1:Ex1_500, ENST00000609507.1:Ex1_500, ENST00000609943.1:Ex1_500
chr13:80912984..80913112,-	215.397	1.32366	0.291903	4.53461	5.77102e-06	0.0355004	SPRY2	SPRY2@ENST00000377102.1:Ex1, ENST00000377104.3:In, ENST00000540649.1:In
chr16:3071261..3071269,+	6.87469	2.30478	0.446938	5.15681	2.51192e-07	0.00247233	TNFRSF12A	TNFRSF12A@ENST00000571351.1:Ex1, ENST00000326577.4:Ex2, ENST00000573001.1:Ex2, ENST00000574699.1:Ex2, ENST00000575836.1:Ex2Last_500, ENST00000341627.5:Ex2_500, ENST00000575124.1:Ex2_500
chr3:147127922..147127932,+	46.4949	2.19827	0.386209	5.69191	1.25629e-08	0.000309123	ZIC1	ZIC1@ENST00000282928.4:Ex1, ENST00000472523.1:In, ENST00000488404.1:In
DownRegulated
TC chromosome location	baseMean	log2FoldChange	lfcSE	stat	pvalue	padj	GeneName	Annotation
chr17:7741660..7741714,+	498.051	-1.14414	0.255585	-4.47656	7.58565e-06	0.0373305	None	None@None:None

## Sheet: 3uM_hr1vsHr0
3uM - Hour 1 vs. Hour 0
UpRegulated
TC chromosome location	baseMean	log2FoldChange	lfcSE	stat	pvalue	padj	GeneName	Annotation
chr12:89746177..89746295,-	621.074	1.0815	0.208287	5.19237	2.07632e-07	0.000639209	DUSP6	DUSP6@ENST00000279488.7:Ex1, ENST00000308385.6:Ex1, ENST00000548755.1:Ex1
chr5:137801166..137801178,+	1863.23	3.36427	0.30536	11.0174	3.15141e-28	6.79129e-24	EGR1	EGR1@ENST00000239938.4:Ex1_500
chr14:75746746..75746799,+	41.4304	2.78404	0.388951	7.15782	8.19693e-13	5.88813e-09	FOS	FOS@ENST00000555672.1:Ex1, ENST00000555686.1:Ex1, ENST00000557139.1:Ex1, ENST00000555347.1:Ex1_500, ENST00000303562.4:Ex2, ENST00000535987.1:Ex2, ENST00000554212.1:Ex2, ENST00000555242.1:Ex2, ENST00000554617.1:Ex2Last
chr14:75745511..75745535,+	1011.98	2.33545	0.395426	5.90616	3.50178e-09	1.50927e-05	FOS	FOS@ENST00000303562.4:Ex1, ENST00000535987.1:Ex1, ENST00000554212.1:Ex1, ENST00000554617.1:Ex1, ENST00000556324.2:Ex1, ENST00000555242.1:Ex1_500
chr14:75746345..75746363,+	48.9995	1.3785	0.316625	4.35371	1.33851e-05	0.0152438	FOS	FOS@ENST00000555686.1:Ex1, ENST00000555672.1:Ex1_500, ENST00000557139.1:Ex1_500, ENST00000554617.1:Ex2Last_500, ENST00000556324.2:Ex2Last_500, ENST00000303562.4:Ex2_500, ENST00000535987.1:Ex2_500, ENST00000554212.1:Ex2_500, ENST00000555242.1:Ex2_500
chr19:45971254..45971258,+	27.1112	2.68899	0.398324	6.75076	1.47076e-11	7.92372e-08	FOSB	FOSB@ENST00000353609.3:Ex1, ENST00000417353.2:Ex1, ENST00000443841.2:Ex1, ENST00000585836.1:Ex1, ENST00000590335.1:Ex1, ENST00000591858.1:Ex1, ENST00000592436.1:Ex1_500
chr19:13263829..13263909,+	1622.8	1.24984	0.242896	5.14555	2.66733e-07	0.000718512	IER2	IER2@ENST00000588173.1:Ex1Last, ENST00000292433.3:Ex2Last, ENST00000587885.1:Ex2Last_500
chr6:166401410..166401570,-	71.2261	2.41835	0.270203	8.95014	3.55025e-19	3.82539e-15	LINC00473	LINC00473@ENST00000455853.1:Ex1, ENST00000584179.1:Ex1, ENST00000584911.1:Ex1, ENST00000444465.1:Ex1_500, ENST00000581850.1:Ex1_500
chr14:62584103..62584205,+	58.4194	1.05142	0.264674	3.9725	7.11222e-05	0.0414239	LINC00643	LINC00643@ENST00000334389.4:Ex1|RP11-355I22.6@ENST00000553426.1:Ex3Last
chrM:948..949,+	279.114	0.944698	0.233646	4.04328	5.27087e-05	0.035496	MT-TF	MT-TF@ENST00000387314.1:Ex1Last_500|MT-RNR1@ENST00000389680.2:Ex1Last
chr19:39897487..39897490,+	138.519	1.26298	0.316226	3.99393	6.49874e-05	0.0389022	ZFP36	ZFP36@ENST00000248673.3:Ex1, ENST00000597629.1:Ex1, ENST00000594045.1:Ex1_500, ENST00000594442.1:Ex1_500
DownRegulated
TC chromosome location	baseMean	log2FoldChange	lfcSE	stat	pvalue	padj	GeneName	Annotation
chr16:67694106..67694230,-	946.031	-0.681966	0.169532	-4.02263	5.7553e-05	0.0368111	ACD	ACD@ENST00000219251.8:Ex1, ENST00000393919.4:Ex1, ENST00000602320.1:Ex1, ENST00000602423.1:Ex1, ENST00000602519.1:Ex1, ENST00000602622.1:Ex1, ENST00000602780.1:Ex1, ENST00000602821.1:Ex1, ENST00000602860.1:Ex1, ENST00000602945.1:Ex1, ENST00000602850.1:Ex2_500
chr20:49547915..49547982,-	1248.04	-0.881728	0.210125	-4.1962	2.71428e-05	0.0223844	ADNP	ADNP@ENST00000396032.3:Ex1, ENST00000396029.3:Ex1_500
chr3:85008100..85008181,+	352.151	-1.02103	0.258411	-3.95118	7.77684e-05	0.0433712	CADM2	CADM2@ENST00000383699.3:Ex1, ENST00000473523.1:Ex1, ENST00000485126.1:Ex1
chr20:23618555..23618728,-	3312.99	-1.11551	0.248644	-4.48638	7.24422e-06	0.00983127	CST3	CST3@ENST00000376925.3:Ex1, ENST00000398411.1:Ex1, ENST00000398409.1:Ex2
chr19:7990917..7991068,-	347.175	-1.19734	0.298356	-4.01313	5.99181e-05	0.0368924	CTXN1	CTXN1@ENST00000318978.4:Ex1
chr20:57466441..57466479,+	4696.96	-0.891968	0.17943	-4.97113	6.65655e-07	0.00159387	GNAS	GNAS@ENST00000265620.7:Ex1, ENST00000306090.10:Ex1, ENST00000354359.7:Ex1, ENST00000371085.3:Ex1, ENST00000371095.3:Ex1, ENST00000338783.6:Ex1_500, ENST00000371081.1:Ex1_500, ENST00000464624.2:Ex2_500, ENST00000313949.7:In, ENST00000349036.3:In, ENST00000371075.3:In, ENST00000371098.2:In, ENST00000371100.4:In, ENST00000371102.4:In, ENST00000419558.1:In, ENST00000423897.1:In, ENST00000450130.1:In,…
chr8:145137495..145137598,+	944.155	-0.913119	0.231992	-3.936	8.28522e-05	0.0446366	GPAA1	GPAA1@ENST00000355091.4:Ex1, ENST00000361036.6:Ex1, ENST00000524418.1:Ex1, ENST00000525087.1:Ex1, ENST00000526341.1:Ex1, ENST00000528073.1:Ex1, ENST00000529503.1:Ex1, ENST00000530633.1:Ex1, ENST00000532758.1:Ex1, ENST00000530258.1:Ex1_500
chr3:129035053..129035134,-	274.508	-1.16375	0.296833	-3.92055	8.83478e-05	0.0464365	H1FX	H1FX@ENST00000333762.4:Ex1Last
chr17:42200961..42201050,-	1749.49	-0.750988	0.18679	-4.02049	5.80778e-05	0.0368111	HDAC5	HDAC5@ENST00000225983.6:Ex1, ENST00000336057.5:Ex1, ENST00000393622.2:Ex1, ENST00000587135.1:Ex1, ENST00000588703.1:Ex1, ENST00000586802.1:Ex1_500
chr9:116139189..116139273,-	95.971	-0.989784	0.241674	-4.09553	4.21203e-05	0.0312997	HDHD3	HDHD3@ENST00000374180.3:Ex1, ENST00000485934.1:Ex1
chr8:145515269..145515294,+	1166.32	-1.16609	0.24796	-4.70275	2.5668e-06	0.00460955	HSF1	HSF1@ENST00000528838.1:Ex1, ENST00000528988.1:Ex1
chr3:50358861..50358932,-	105.04	-1.42929	0.292483	-4.88675	1.02516e-06	0.00220923	HYAL2	HYAL2@ENST00000395139.3:Ex1, ENST00000447092.1:Ex1, ENST00000415028.1:Ex1_500, ENST00000424190.1:Ex1_500, ENST00000426286.1:Ex1_500, ENST00000458018.1:Ex1_500, ENST00000442581.1:Ex2, ENST00000428028.1:Ex2_500, ENST00000357750.4:In, ENST00000481597.1:In|TUSC2@ENST00000462137.1:In
chr16:29937390..29937549,-	1281.85	-0.628326	0.162515	-3.86626	0.000110517	0.0496175	KCTD13	KCTD13@ENST00000308768.5:Ex1, ENST00000561540.1:Ex1, ENST00000568000.1:Ex1, ENST00000568721.1:Ex1, ENST00000566842.1:Ex1_500
chrX:51812248..51812413,-	793.261	-0.653342	0.167034	-3.91144	9.17481e-05	0.0470755	MAGED4B	MAGED4B@ENST00000335504.5:Ex1, ENST00000360134.6:Ex1, ENST00000431659.1:Ex1, ENST00000470594.1:Ex1, ENST00000485287.1:Ex1, ENST00000486010.1:Ex1, ENST00000497164.1:Ex1
chr5:179233818..179233981,-	676.904	-0.976097	0.214253	-4.55582	5.21826e-06	0.00865027	MGAT4B	MGAT4B@ENST00000292591.7:Ex1, ENST00000518168.1:Ex1, ENST00000519616.1:Ex1_500, ENST00000520134.1:Ex1_500, ENST00000523108.1:Ex1_500, ENST00000523329.1:Ex1_500
chr22:38302152..38302167,+	115.152	-0.95139	0.223084	-4.26471	2.00166e-05	0.0187547	MICALL1	MICALL1@ENST00000215957.6:Ex1_500, ENST00000445494.1:In
chr6:33175141..33175176,+	159.095	-0.999583	0.246113	-4.06149	4.8761e-05	0.0338967	MIR219-1	MIR219-1@ENST00000362166.1:Ex1Last_500
chr4:2060965..2061039,+	49.5396	-1.63773	0.307961	-5.31797	1.0493e-07	0.000376872	NAT8L	NAT8L@ENST00000331662.3:Ex1_500, ENST00000423729.2:Ex1_500
chr7:143077435..143077523,+	116.488	-1.15903	0.269494	-4.30075	1.70224e-05	0.0166742	None	None@None:None
chr7:70229769..70229856,-	75.075	-1.36483	0.300899	-4.53585	5.73717e-06	0.00883115	None	None@None:None
chr9:139940522..139940684,-	1283.32	-0.920466	0.224346	-4.10289	4.08028e-05	0.0312997	NPDC1	NPDC1@ENST00000371601.4:Ex1, ENST00000485589.1:Ex1, ENST00000488145.1:Ex1_500
chr20:2821251..2821318,-	171.951	-0.748872	0.192771	-3.88478	0.000102421	0.048716	PCED1A	PCED1A@ENST00000360652.2:Ex1, ENST00000448755.1:Ex1, ENST00000356872.3:Ex1_500, ENST00000439542.1:Ex1_500
chr6:33378449..33378483,+	67.3434	-0.966687	0.249022	-3.88194	0.000103626	0.048716	PHF1	PHF1@ENST00000487667.1:Ex1, ENST00000374512.3:Ex1_500, ENST00000374516.3:Ex1_500, ENST00000428274.1:Ex1_500, ENST00000459809.1:Ex1_500, ENST00000495509.2:Ex1_500, ENST00000427004.1:Ex2_500
chr12:76425520..76425526,-	75.6866	-1.14741	0.269702	-4.25435	2.09654e-05	0.0188252	PHLDA1	PHLDA1@ENST00000266671.5:Ex1, ENST00000602540.1:Ex1_500
chr12:6875315..6875325,+	378.053	-0.890065	0.198464	-4.48477	7.29932e-06	0.00983127	PTMS	PTMS@ENST00000309083.6:Ex1_500, ENST00000389462.4:Ex1_500, ENST00000540874.1:Ex1_500, ENST00000540667.1:In
chr12:6875498..6875532,+	5766.63	-1.20243	0.277631	-4.33105	1.484e-05	0.0152438	PTMS	PTMS@ENST00000309083.6:Ex1_500, ENST00000389462.4:Ex1_500, ENST00000540828.2:Ex1_500, ENST00000540874.1:Ex1_500, ENST00000540667.1:In
chr11:32914355..32914371,+	85.449	-1.34866	0.309502	-4.35752	1.31547e-05	0.0152438	QSER1	QSER1@ENST00000399302.2:Ex1_500, ENST00000527250.1:Ex1_500
chr15:41166419..41166495,-	40.4282	-1.19211	0.307159	-3.88109	0.000103988	0.048716	RHOV	RHOV@ENST00000220507.4:Ex1
chr19:1174215..1174288,-	138.169	-0.954801	0.220466	-4.33083	1.48547e-05	0.0152438	SBNO2	SBNO2@ENST00000361757.3:Ex1, ENST00000587024.1:Ex1, ENST00000590176.1:Ex1_500
chr1:201857804..201857808,+	322.665	-0.859967	0.21777	-3.94896	7.84907e-05	0.0433712	SHISA4	SHISA4@ENST00000464117.1:Ex1, ENST00000362011.6:Ex1_500, ENST00000481699.1:Ex1_500
chr9:34637734..34637830,-	471.517	-0.7654	0.19618	-3.90152	9.55915e-05	0.0479069	SIGMAR1	SIGMAR1@ENST00000277010.4:Ex1, ENST00000353468.4:Ex1, ENST00000461426.1:Ex1, ENST00000477726.1:Ex1, ENST00000378892.1:Ex1_500, ENST00000478146.1:Ex1_500, ENST00000497006.1:Ex2_500
chr8:145582209..145582311,+	206.058	-1.22952	0.293136	-4.19436	2.73637e-05	0.0223844	SLC52A2	SLC52A2@ENST00000329994.2:Ex1, ENST00000402965.1:Ex1, ENST00000526338.1:Ex1, ENST00000527078.1:Ex1, ENST00000530047.1:Ex1, ENST00000532887.1:Ex1, ENST00000533662.1:Ex1, ENST00000534725.1:Ex1, ENST00000526779.1:Ex1_500, ENST00000526891.1:Ex1_500, ENST00000540505.1:Ex1_500, ENST00000524541.1:In, ENST00000532815.1:In
chrX:152953380..152953386,+	360.679	-1.24309	0.304475	-4.08271	4.45128e-05	0.031975	SLC6A8	SLC6A8@ENST00000253122.5:Ex1_500
chr19:18530187..18530270,+	991.402	-0.912504	0.19035	-4.79383	1.6363e-06	0.00320566	SSBP4	SSBP4@ENST00000270061.7:Ex1, ENST00000348495.6:Ex1, ENST00000598159.2:Ex1, ENST00000601357.2:Ex1, ENST00000601614.2:Ex1_500, ENST00000607020.1:Ex1_500, ENST00000597724.2:In
chr11:60681575..60681704,+	412.856	-0.820359	0.195847	-4.18878	2.80454e-05	0.0223844	TMEM109	TMEM109@ENST00000227525.3:Ex1
chr9:139780916..139780969,+	95.2959	-1.19612	0.308733	-3.87427	0.000106944	0.0490351	TRAF2	TRAF2@ENST00000247668.2:Ex1_500, ENST00000359662.3:Ex1_500, ENST00000419057.1:In, ENST00000429509.1:In, ENST00000536468.1:In|MIR4479@ENST00000579420.1:Ex1Last_500
chr19:56652535..56652721,+	408.627	-0.842397	0.193666	-4.34974	1.36299e-05	0.0152438	ZNF444	ZNF444@ENST00000337080.3:Ex1, ENST00000586123.1:Ex1, ENST00000587195.1:Ex1, ENST00000587664.1:Ex1, ENST00000588358.1:Ex1, ENST00000592949.1:Ex1, ENST00000593100.1:Ex1_500, ENST00000587467.1:In

## Sheet: 3uM_hr3vsHr0
3uM - Hour 3 vs. Hour 0
UpRegulated
TC chromosome location	baseMean	log2FoldChange	lfcSE	stat	pvalue	padj	GeneName	Annotation
chr10:112257625..112257665,+	33.8968	1.5676	0.35235	4.44897	8.62813e-06	0.0228496	DUSP5	DUSP5@ENST00000369583.3:Ex1
chr19:45971254..45971258,+	27.1112	2.18764	0.408109	5.36042	8.30283e-08	0.000824554	FOSB	FOSB@ENST00000353609.3:Ex1, ENST00000417353.2:Ex1, ENST00000443841.2:Ex1, ENST00000585836.1:Ex1, ENST00000590335.1:Ex1, ENST00000591858.1:Ex1, ENST00000592436.1:Ex1_500
chr4:174255445..174255602,-	403.119	0.909447	0.199447	4.55985	5.11907e-06	0.0169458	HMGB2	HMGB2@ENST00000296503.5:Ex1, ENST00000446922.2:Ex1, ENST00000511316.1:Ex1, ENST00000506267.1:Ex1_500
chr17:7747519..7747522,+	22.7091	2.19348	0.389207	5.63577	1.74279e-08	0.000230769	KDM6B	KDM6B@ENST00000575521.1:Ex1_500, ENST00000254846.5:In, ENST00000448097.2:In, ENST00000571047.1:In
chr9:136891997..136892091,+	7.26978	1.71333	0.408651	4.19265	2.75709e-05	0.049783	LINC00094	LINC00094@ENST00000603928.1:Ex1Last, ENST00000552018.1:Ex1_500, ENST00000432807.1:Ex2Last, ENST00000430633.1:Ex3Last, ENST00000550853.1:In
chr6:166401410..166401570,-	71.2261	2.09535	0.298072	7.02969	2.06986e-12	8.22232e-08	LINC00473	LINC00473@ENST00000455853.1:Ex1, ENST00000584179.1:Ex1, ENST00000584911.1:Ex1, ENST00000444465.1:Ex1_500, ENST00000581850.1:Ex1_500
chr20:50179375..50179416,-	18.9883	2.30847	0.40866	5.64888	1.61492e-08	0.000230769	NFATC2	NFATC2@ENST00000414705.1:Ex1_500, ENST00000609507.1:Ex1_500, ENST00000609943.1:Ex1_500
chr7:100808717..100808856,-	507.339	0.941028	0.218978	4.29736	1.72845e-05	0.0403888	VGF	VGF@ENST00000249330.2:Ex1, ENST00000445482.2:Ex1_500
chr3:147127922..147127932,+	26.4996	1.67179	0.366352	4.56334	5.03452e-06	0.0169458	ZIC1	ZIC1@ENST00000282928.4:Ex1, ENST00000472523.1:In, ENST00000488404.1:In
chr19:54041677..54041684,+	5.60574	1.88736	0.389609	4.84423	1.27102e-06	0.00661244	ZNF331	ZNF331@ENST00000504940.1:Ex1, ENST00000509047.1:Ex1, ENST00000509585.1:Ex1, ENST00000513999.1:Ex1_500, ENST00000253144.9:In, ENST00000411977.2:In, ENST00000449416.1:In, ENST00000502248.1:In, ENST00000504033.1:In, ENST00000509069.1:In, ENST00000511154.1:In, ENST00000511593.2:In, ENST00000514374.1:In
DownRegulated
TC chromosome location	baseMean	log2FoldChange	lfcSE	stat	pvalue	padj	GeneName	Annotation
chr20:49547915..49547982,-	1248.04	-1.0907	0.242598	-4.49592	6.92703e-06	0.0196549	ADNP	ADNP@ENST00000396032.3:Ex1, ENST00000396029.3:Ex1_500
chr6:88411853..88412007,-	5209.39	-0.952456	0.224571	-4.24122	2.22306e-05	0.0464783	AKIRIN2	AKIRIN2@ENST00000257787.5:Ex1
chr19:42721790..42721943,-	658.609	-1.01757	0.224607	-4.53047	5.88535e-06	0.0179838	DEDD2	DEDD2@ENST00000336034.4:Ex1, ENST00000593804.1:Ex1, ENST00000596251.1:Ex1, ENST00000598090.1:Ex1, ENST00000598200.1:Ex1, ENST00000598415.1:Ex1, ENST00000598727.1:Ex1, ENST00000600559.1:Ex1, ENST00000601135.1:Ex1, ENST00000602075.1:Ex1, ENST00000602201.1:Ex1, ENST00000593561.1:In, ENST00000595337.1:In
chr17:42200961..42201050,-	1749.49	-1.0766	0.217271	-4.95511	7.22889e-07	0.00574321	HDAC5	HDAC5@ENST00000225983.6:Ex1, ENST00000336057.5:Ex1, ENST00000393622.2:Ex1, ENST00000587135.1:Ex1, ENST00000588703.1:Ex1, ENST00000586802.1:Ex1_500
chr5:176738893..176738928,-	141.311	-1.24308	0.291014	-4.27155	1.94123e-05	0.0428408	MXD3	MXD3@ENST00000423571.2:Ex1, ENST00000427908.2:Ex1, ENST00000439742.2:Ex1, ENST00000502529.1:Ex1, ENST00000503473.1:Ex2_500, ENST00000503782.1:Ex2_500, ENST00000513169.1:Ex2_500, ENST00000513063.1:In
chr4:2060965..2061039,+	49.5396	-1.61694	0.336	-4.81232	1.49185e-06	0.00661244	NAT8L	NAT8L@ENST00000331662.3:Ex1_500, ENST00000423729.2:Ex1_500
chr7:143077435..143077523,+	116.488	-1.38341	0.301863	-4.58292	4.58527e-06	0.0169458	None	None@None:None
chr2:74734473..74734527,-	199.146	-1.16371	0.24186	-4.81148	1.49814e-06	0.00661244	PCGF1	PCGF1@ENST00000475863.1:Ex1, ENST00000480844.2:Ex1, ENST00000496911.1:Ex1, ENST00000233630.6:Ex1_500, ENST00000465993.1:Ex2_500
chr6:33378449..33378483,+	67.3434	-1.17939	0.280256	-4.20828	2.57323e-05	0.049783	PHF1	PHF1@ENST00000487667.1:Ex1, ENST00000374512.3:Ex1_500, ENST00000374516.3:Ex1_500, ENST00000428274.1:Ex1_500, ENST00000459809.1:Ex1_500, ENST00000495509.2:Ex1_500, ENST00000427004.1:Ex2_500
chr19:18530187..18530270,+	991.402	-1.06882	0.22053	-4.8466	1.25592e-06	0.00661244	SSBP4	SSBP4@ENST00000270061.7:Ex1, ENST00000348495.6:Ex1, ENST00000598159.2:Ex1, ENST00000601357.2:Ex1, ENST00000601614.2:Ex1_500, ENST00000607020.1:Ex1_500, ENST00000597724.2:In
chr20:60640871..60640939,-	179.545	-1.27372	0.28961	-4.39805	1.09228e-05	0.0271185	TAF4	TAF4@ENST00000252996.4:Ex1_500
chr7:1272476..1272536,+	448.547	-1.2099	0.288223	-4.19779	2.69531e-05	0.049783	UNCX	UNCX@ENST00000316333.8:Ex1_500

## Sheet: 3uM_hr9vsHr0
3uM - Hour 9 vs. Hour 0
UpRegulated
TC chromosome location	baseMean	log2FoldChange	lfcSE	stat	pvalue	padj	GeneName	Annotation
chr12:13349608..13349739,+	409.577	1.3861	0.251326	5.51514	3.48503e-08	0.00171644	EMP1	EMP1@ENST00000256951.5:Ex1, ENST00000396301.3:Ex1, ENST00000431267.2:Ex1, ENST00000535134.1:Ex1, ENST00000538364.1:Ex1, ENST00000541935.1:Ex1, ENST00000542289.1:Ex1, ENST00000542474.1:Ex1, ENST00000544053.1:Ex1
chr6:166401410..166401570,-	71.2261	1.48997	0.289523	5.14629	2.65686e-07	0.00654279	LINC00473	LINC00473@ENST00000455853.1:Ex1, ENST00000584179.1:Ex1, ENST00000584911.1:Ex1, ENST00000444465.1:Ex1_500, ENST00000581850.1:Ex1_500
chr7:100808717..100808856,-	507.339	0.97666	0.200874	4.86206	1.16168e-06	0.0190717	VGF	VGF@ENST00000249330.2:Ex1, ENST00000445482.2:Ex1_500
chr11:66103870..66103944,-	152.642	1.13692	0.241753	4.70282	2.56595e-06	0.0315946	RIN1	RIN1@ENST00000311320.4:Ex1, ENST00000424433.2:Ex1, ENST00000530745.1:Ex1, ENST00000526246.1:Ex1_500, ENST00000530056.1:Ex1_500
DownRegulated
TC chromosome location	baseMean	log2FoldChange	lfcSE	stat	pvalue	padj	GeneName	Annotation
chr1:155100330..155100396,+	161.161	-1.35379	0.291851	-4.63865	3.50696e-06	0.034545	EFNA1	EFNA1@ENST00000368406.2:Ex1, ENST00000368407.3:Ex1, ENST00000469878.1:Ex1

## Sheet: 10uMhr1vsHr0
10uM - Hour 1 vs. Hour 0
UpRegulated
TC chromosome location	baseMean	log2FoldChange	lfcSE	stat	pvalue	padj	GeneName	Annotation
chr4:74904404..74904523,-	52.3743	1.21078	0.272116	4.44949	8.60728e-06	0.0212178	CXCL3	CXCL3@ENST00000296026.4:Ex1, ENST00000502974.1:Ex1, ENST00000511669.1:Ex1, ENST00000510390.1:Ex2_500
chr1:86046442..86046449,+	474.693	1.50038	0.3013	4.97969	6.36853e-07	0.00196238	CYR61	CYR61@ENST00000451137.2:Ex1, ENST00000480413.1:Ex1_500
chr10:112257625..112257665,+	43.6733	1.42262	0.321391	4.42644	9.5803e-06	0.0224918	DUSP5	DUSP5@ENST00000369583.3:Ex1
chr12:89746177..89746295,-	633.183	1.04182	0.212	4.91424	8.91263e-07	0.00258477	DUSP6	DUSP6@ENST00000279488.7:Ex1, ENST00000308385.6:Ex1, ENST00000548755.1:Ex1
chr5:137801166..137801178,+	2596.77	3.66958	0.310752	11.8087	3.5189e-32	1.73489e-27	EGR1	EGR1@ENST00000239938.4:Ex1_500
chr5:137801721..137801731,+	14.087	3.10034	0.372618	8.32042	8.76518e-17	7.20235e-13	EGR1	EGR1@ENST00000239938.4:Ex1
chr10:64576110..64576126,-	20.7833	2.2411	0.368089	6.08848	1.1399e-09	5.61994e-06	EGR2	EGR2@ENST00000242480.3:Ex1, ENST00000411732.1:Ex1, ENST00000439032.1:In, ENST00000493899.2:In
chr8:22550990..22550992,-	4.1078	1.77789	0.369073	4.81717	1.4561e-06	0.00398826	EGR3	EGR3@ENST00000317216.2:Ex1_500, ENST00000519492.1:Ex1_500
chr14:75746746..75746799,+	49.5313	3.24051	0.347934	9.31357	1.23606e-20	2.03135e-16	FOS	FOS@ENST00000555672.1:Ex1, ENST00000555686.1:Ex1, ENST00000557139.1:Ex1, ENST00000555347.1:Ex1_500, ENST00000303562.4:Ex2, ENST00000535987.1:Ex2, ENST00000554212.1:Ex2, ENST00000555242.1:Ex2, ENST00000554617.1:Ex2Last
chr14:75747308..75747348,+	18.6992	2.0739	0.374781	5.53361	3.13699e-08	0.000128883	FOS	FOS@ENST00000555347.1:Ex1, ENST00000555686.1:Ex2, ENST00000557139.1:Ex2Last, ENST00000554617.1:Ex2Last_500, ENST00000555672.1:Ex2Last_500, ENST00000303562.4:Ex3, ENST00000554212.1:Ex3Last, ENST00000555242.1:Ex3Last, ENST00000535987.1:Ex3Last_500
chr14:75745758..75745759,+	6.91462	1.734	0.368257	4.70867	2.49334e-06	0.00646983	FOS	FOS@ENST00000303562.4:Ex1, ENST00000535987.1:Ex1, ENST00000554212.1:Ex1, ENST00000554617.1:Ex1, ENST00000555242.1:Ex1, ENST00000556324.2:Ex1
chr14:75746345..75746363,+	52.3938	1.26425	0.289995	4.35956	1.30322e-05	0.0292053	FOS	FOS@ENST00000555686.1:Ex1, ENST00000555672.1:Ex1_500, ENST00000557139.1:Ex1_500, ENST00000554617.1:Ex2Last_500, ENST00000556324.2:Ex2Last_500, ENST00000303562.4:Ex2_500, ENST00000535987.1:Ex2_500, ENST00000554212.1:Ex2_500, ENST00000555242.1:Ex2_500
chr19:45971254..45971258,+	24.3758	2.70146	0.363403	7.43379	1.05528e-13	6.50345e-10	FOSB	FOSB@ENST00000353609.3:Ex1, ENST00000417353.2:Ex1, ENST00000443841.2:Ex1, ENST00000585836.1:Ex1, ENST00000590335.1:Ex1, ENST00000591858.1:Ex1, ENST00000592436.1:Ex1_500
chr19:2476120..2476127,+	576.92	1.43793	0.255773	5.62191	1.88863e-08	8.46482e-05	GADD45B	GADD45B@ENST00000215631.4:Ex1, ENST00000592937.1:Ex1, ENST00000586759.1:Ex1Last, ENST00000585359.1:Ex1_500, ENST00000587345.1:Ex1_500, ENST00000587887.1:Ex1_500, ENST00000593043.1:Ex1_500
chr19:13263829..13263909,+	1970.31	1.58858	0.246135	6.4541	1.08865e-10	5.96365e-07	IER2	IER2@ENST00000588173.1:Ex1Last, ENST00000292433.3:Ex2Last, ENST00000587885.1:Ex2Last_500
chr19:12902296..12902300,+	9.56471	1.97667	0.374216	5.28215	1.27675e-07	0.000449618	JUNB	JUNB@ENST00000302754.4:Ex1Last_500
chr6:166401410..166401570,-	87.4106	2.11077	0.270506	7.80304	6.04336e-15	4.25643e-11	LINC00473	LINC00473@ENST00000455853.1:Ex1, ENST00000584179.1:Ex1, ENST00000584911.1:Ex1, ENST00000444465.1:Ex1_500, ENST00000581850.1:Ex1_500
chr5:137802527..137802551,-	22.3776	3.37278	0.342355	9.85168	6.74049e-23	1.6616e-18	None	None@None:None
chr5:137803024..137803089,-	7.00778	1.94999	0.368777	5.28772	1.23849e-07	0.000449618	None	None@None:None
chr11:66188506..66188510,+	13.5602	3.23623	0.366448	8.83136	1.03412e-18	1.2746e-14	NPAS4	NPAS4@ENST00000311034.2:Ex1, ENST00000525148.1:Ex1_500
chr12:52445226..52445232,+	21.2245	3.10434	0.360042	8.62217	6.56983e-18	6.47811e-14	NR4A1	NR4A1@ENST00000243050.1:Ex1, ENST00000394824.2:Ex1, ENST00000394825.1:Ex1, ENST00000548232.1:Ex1, ENST00000550763.1:Ex1, ENST00000548733.1:Ex1_500, ENST00000562373.1:Ex1_500, ENST00000360284.3:In, ENST00000478250.1:In, ENST00000545748.1:In, ENST00000546842.1:In, ENST00000547206.1:In, ENST00000548977.1:In, ENST00000549102.1:In, ENST00000550082.1:In
chr19:39897487..39897490,+	196.404	1.75878	0.338568	5.19477	2.04977e-07	0.000673719	ZFP36	ZFP36@ENST00000248673.3:Ex1, ENST00000597629.1:Ex1, ENST00000594045.1:Ex1_500, ENST00000594442.1:Ex1_500

## Sheet: 10uM_hr3vsHr0
10uM - Hour 3 vs. Hour 0
Upregulated	baseMean	log2FoldChange	lfcSE	stat	pvalue	padj	GeneName	Annotation
TC chromosome location	1115.76	0.89235	0.186609	4.78193	1.73618e-06	0.0036995	AL391839.1	AL391839.1@ENST00000410377.1:Ex1Last_500|EPC1@ENST00000263062.8:Ex1, ENST00000319778.6:Ex1, ENST00000469059.1:Ex1, ENST00000480402.1:Ex1, ENST00000495790.1:Ex1_500, ENST00000375110.2:In
chr10:32635948..32636143,-	17.5725	1.34714	0.343833	3.918	8.92872e-05	0.0462043	C15orf41	C15orf41@ENST00000566807.1:Ex1, ENST00000562877.1:Ex1_500, ENST00000567389.1:Ex1_500, ENST00000437989.2:In, ENST00000564586.1:In, ENST00000566621.1:In, ENST00000567573.1:In, ENST00000569302.1:In, ENST00000570265.1:In
chr15:36887075..36887081,+	263.149	0.921463	0.195357	4.71682	2.39556e-06	0.00466603	CNGB1	CNGB1@ENST00000564654.1:Ex1, ENST00000251102.8:In, ENST00000564448.1:In
chr16:57980380..57980478,-	43.6733	1.496	0.333994	4.47912	7.49499e-06	0.010511	DUSP5	DUSP5@ENST00000369583.3:Ex1
chr10:112257625..112257665,+	24.3758	1.98904	0.37154	5.3535	8.62702e-08	0.000441779	FOSB	FOSB@ENST00000353609.3:Ex1, ENST00000417353.2:Ex1, ENST00000443841.2:Ex1, ENST00000585836.1:Ex1, ENST00000590335.1:Ex1, ENST00000591858.1:Ex1, ENST00000592436.1:Ex1_500
chr19:45971254..45971258,+	428.044	0.841986	0.214989	3.91641	8.98791e-05	0.0462043	HMGB2	HMGB2@ENST00000296503.5:Ex1, ENST00000446922.2:Ex1, ENST00000511316.1:Ex1, ENST00000506267.1:Ex1_500
chr4:174255445..174255602,-	87.4106	2.81571	0.281234	10.012	1.35037e-23	4.73438e-19	LINC00473	LINC00473@ENST00000455853.1:Ex1, ENST00000584179.1:Ex1, ENST00000584911.1:Ex1, ENST00000444465.1:Ex1_500, ENST00000581850.1:Ex1_500
chr6:166401410..166401570,-	34.61	1.42018	0.340912	4.16583	3.10217e-05	0.0268597	LRRC8D	LRRC8D@ENST00000394593.3:Ex1, ENST00000337338.5:In, ENST00000525774.1:In|RP11-302M6.4@ENST00000370453.5:In
chr1:90287518..90287585,+	14.3708	1.49637	0.372683	4.01514	5.94095e-05	0.0400557	NFATC2	NFATC2@ENST00000414705.1:Ex1_500, ENST00000609507.1:Ex1_500, ENST00000609943.1:Ex1_500
chr20:50179375..50179416,-	19.4631	1.58938	0.339879	4.67632	2.92068e-06	0.00511995	None	None@None:None
chr2:74347689..74347702,-	8.21882	1.50683	0.375169	4.01639	5.90967e-05	0.0400557	None	None@None:None
chr13:102069583..102069593,-	76.8138	1.06844	0.268664	3.97687	6.9827e-05	0.0414938	None	None@None:None
chr9:38622507..38622540,-	31.5097	1.18342	0.304806	3.88255	0.000103368	0.0496451	None	None@None:None
chr7:100810853..100810866,-	21.2245	1.55977	0.372242	4.19021	2.78699e-05	0.0250543	NR4A1	NR4A1@ENST00000243050.1:Ex1, ENST00000394824.2:Ex1, ENST00000394825.1:Ex1, ENST00000548232.1:Ex1, ENST00000550763.1:Ex1, ENST00000548733.1:Ex1_500, ENST00000562373.1:Ex1_500, ENST00000360284.3:In, ENST00000478250.1:In, ENST00000545748.1:In, ENST00000546842.1:In, ENST00000547206.1:In, ENST00000548977.1:In, ENST00000549102.1:In, ENST00000550082.1:In
chr12:52445226..52445232,+	85.5394	1.22582	0.229147	5.34949	8.82047e-08	0.000441779	RP11-867G23.10	RP11-867G23.10@ENST00000527061.1:Ex1, ENST00000533759.1:Ex1_500
chr11:66176517..66176658,+	913.44	0.780229	0.195939	3.982	6.83384e-05	0.0414938	SNAP25	SNAP25@ENST00000254976.2:Ex1, ENST00000304886.2:Ex1, ENST00000430336.1:Ex1_500
chr20:10199462..10199577,+	43.0344	1.77432	0.310031	5.72302	1.04646e-08	9.17225e-05	SOX2	SOX2@ENST00000325404.1:Ex1Last, ENST00000431565.2:Ex2Last|SOX2-OT@ENST00000466034.1:In, ENST00000469278.1:In, ENST00000476964.1:In, ENST00000477928.1:In, ENST00000491282.1:In, ENST00000492337.1:In, ENST00000493521.1:In, ENST00000498226.1:In, ENST00000498731.1:In, ENST00000593330.1:In, ENST00000593549.1:In, ENST00000595287.1:In, ENST00000596250.1:In, ENST00000597651.1:In, ENST00000597828.1:In, ENS…
chr3:181430136..181430158,+	552.793	1.12291	0.235147	4.77536	1.79383e-06	0.0036995	VGF	VGF@ENST00000249330.2:Ex1, ENST00000445482.2:Ex1_500
chr7:100808717..100808856,-	421.328	0.692529	0.163006	4.2485	2.1521e-05	0.020959	ZNF10	ZNF10@ENST00000248211.6:Ex1, ENST00000426665.2:Ex1, ENST00000536704.1:Ex1, ENST00000536877.1:Ex1, ENST00000538918.1:Ex1, ENST00000540609.1:Ex1, ENST00000540927.1:Ex1, ENST00000543271.1:Ex1|ZNF268@ENST00000416488.1:Ex1_500|CTD-2140B24.4@ENST00000540096.2:Ex1_500
chr12:133707159..133707251,+	9.94721	2.96449	0.372	7.96906	1.59885e-15	2.80278e-11	ZNF331	ZNF331@ENST00000504940.1:Ex1, ENST00000509047.1:Ex1, ENST00000509585.1:Ex1, ENST00000513999.1:Ex1_500, ENST00000253144.9:In, ENST00000411977.2:In, ENST00000449416.1:In, ENST00000502248.1:In, ENST00000504033.1:In, ENST00000509069.1:In, ENST00000511154.1:In, ENST00000511593.2:In, ENST00000514374.1:In
chr19:54041677..54041684,+	48.0988	1.07594	0.273385	3.93562	8.29808e-05	0.0446512	ZNF57	ZNF57@ENST00000306908.5:Ex1
chr19:2900899..2900967,+
DownRegulated
TC chromosome location	baseMean	log2FoldChange	lfcSE	stat	pvalue	padj	GeneName	Annotation
chr1:230849855..230849885,-	61.5761	-1.76243	0.358148	-4.92096	8.61211e-07	0.00251617	AGT	RP11-99J16__A.2@ENST00000412344.1:In|AGT@ENST00000366667.4:Ex1
chr14:23451703..23451850,-	215.025	-1.24264	0.269621	-4.60883	4.04948e-06	0.00640884	AJUBA	AJUBA@ENST00000262713.2:Ex1, ENST00000361265.4:Ex1_500|RP11-298I3.5@ENST00000555074.1:Ex1_500
chr10:81965289..81965349,-	162.591	-0.925791	0.233898	-3.9581	7.55497e-05	0.0434225	ANXA11	ANXA11@ENST00000265447.4:Ex1, ENST00000360615.4:Ex1, ENST00000372231.3:Ex1, ENST00000422982.3:Ex1, ENST00000438331.1:Ex1, ENST00000537102.1:Ex1, ENST00000463657.1:Ex1_500
chr12:57030126..57030162,-	109.553	-0.932349	0.236051	-3.94978	7.82221e-05	0.0436076	BAZ2A	BAZ2A@ENST00000179765.5:Ex1, ENST00000379441.3:Ex1, ENST00000551812.1:Ex1, ENST00000549506.1:Ex1_500, ENST00000550730.1:Ex1_500
chr17:43045608..43045743,-	3464.26	-1.2003	0.246252	-4.87426	1.09218e-06	0.00273513	C1QL1	C1QL1@ENST00000253407.3:Ex1_500
chr20:31073025..31073181,-	106.119	-1.15316	0.274941	-4.19421	2.73827e-05	0.0250543	C20orf112	C20orf112@ENST00000201961.2:Ex6Last_500, ENST00000375677.1:In, ENST00000375678.3:In
chr4:110481379..110481501,+	218.755	-1.15249	0.240576	-4.79054	1.66334e-06	0.0036995	CCDC109B	CCDC109B@ENST00000394650.4:Ex1, ENST00000472310.1:Ex1, ENST00000515114.1:Ex1
chr9:91926070..91926128,+	748.754	-0.830896	0.210387	-3.94936	7.83593e-05	0.0436076	CKS2	CKS2@ENST00000314355.6:Ex1
chr13:110959440..110959554,-	3141.49	-1.10488	0.252765	-4.37117	1.2358e-05	0.0149404	COL4A1	COL4A1@ENST00000375820.4:Ex1, ENST00000543140.1:Ex1
chr12:58240474..58240520,-	688.017	-0.87845	0.224461	-3.91359	9.09326e-05	0.0462043	CTDSP2	CTDSP2@ENST00000398073.2:Ex1, ENST00000548823.1:Ex1, ENST00000551594.1:Ex1_500
chr3:128720144..128720214,+	539.673	-1.06334	0.229566	-4.63196	3.62214e-06	0.00604725	EFCC1	EFCC1@ENST00000436022.2:Ex1_500, ENST00000480450.1:Ex1_500
chr1:155100330..155100396,+	172.288	-1.39056	0.302367	-4.59892	4.24683e-06	0.00640884	EFNA1	EFNA1@ENST00000368406.2:Ex1, ENST00000368407.3:Ex1, ENST00000469878.1:Ex1
chr1:155036179..155036245,+	194.536	-1.20182	0.278605	-4.31371	1.60538e-05	0.017056	EFNA4	EFNA4@ENST00000359751.4:Ex1, ENST00000368409.3:Ex1, ENST00000427683.2:Ex1|EFNA3@ENST00000505139.1:Ex1, ENST00000556931.1:Ex1
chr17:74137230..74137379,-	168.498	-1.52539	0.238624	-6.39246	1.63243e-10	1.90776e-06	FOXJ1	FOXJ1@ENST00000322957.6:Ex1
chr10:124248977..124249048,+	13.5707	-1.49751	0.363927	-4.11487	3.87393e-05	0.0284182	HTRA1	HTRA1@ENST00000368984.3:Ex3
chr12:99038491..99038594,-	453.394	-0.784504	0.180706	-4.34133	1.41622e-05	0.0162397	IKBIP	IKBIP@ENST00000299157.4:Ex1, ENST00000342502.2:Ex1, ENST00000393042.3:Ex1, ENST00000420861.1:Ex1
chr17:73717435..73717438,+	13.2212	-1.4961	0.360604	-4.14888	3.34104e-05	0.0268597	ITGB4	ITGB4@ENST00000579662.1:Ex1, ENST00000200181.3:Ex1_500, ENST00000339591.3:Ex1_500, ENST00000450894.3:Ex1_500, ENST00000580542.1:Ex1_500
chr1:160039927..160040058,-	64.3415	-1.21044	0.294233	-4.11388	3.89068e-05	0.0284182	KCNJ10	KCNJ10@ENST00000368089.3:Ex1
chr5:176738893..176738928,-	142.506	-1.17919	0.235628	-5.00445	5.60209e-07	0.00196409	MXD3	MXD3@ENST00000423571.2:Ex1, ENST00000427908.2:Ex1, ENST00000439742.2:Ex1, ENST00000502529.1:Ex1, ENST00000503473.1:Ex2_500, ENST00000503782.1:Ex2_500, ENST00000513169.1:Ex2_500, ENST00000513063.1:In
chr1:1293908..1293956,-	115.82	-1.11013	0.268016	-4.14204	3.4423e-05	0.0268597	MXRA8	MXRA8@ENST00000309212.6:Ex1, ENST00000342753.4:Ex1, ENST00000445648.2:Ex1, ENST00000477278.2:In
chr19:13106245..13106369,+	400.136	-1.10713	0.277283	-3.99277	6.53048e-05	0.0414938	NFIX	NFIX@ENST00000397661.2:Ex1_500, ENST00000592199.1:Ex1_500
chr1:68849933..68849989,-	273.734	-1.80133	0.365057	-4.93437	8.04088e-07	0.00251617	None	None@None:None
chr8:41045184..41045185,+	8.5612	-1.55871	0.371631	-4.19425	2.7378e-05	0.0250543	None	None@None:None
chr7:98246596..98246599,+	175.469	-1.14425	0.287435	-3.98091	6.86509e-05	0.0414938	NPTX2	NPTX2@ENST00000265634.3:Ex1_500
chr17:8924827..8924986,+	112.987	-1.18624	0.26604	-4.45885	8.23987e-06	0.0110222	NTN1	NTN1@ENST00000173229.2:Ex1
chr9:127539406..127539487,+	82.9372	-1.32515	0.319253	-4.15077	3.31363e-05	0.0268597	OLFML2A	OLFML2A@ENST00000331715.9:Ex1, ENST00000373580.3:Ex1_500
chr16:30960375..30960444,+	227.702	-1.18195	0.252471	-4.68153	2.84739e-06	0.00511995	ORAI3	ORAI3@ENST00000318663.4:Ex1, ENST00000563161.1:Ex1, ENST00000566237.1:Ex1, ENST00000562699.1:Ex1_500|AC135048.13@ENST00000562642.1:In, ENST00000566056.1:In
chr3:122785869..122785993,+	956.399	-1.06613	0.217387	-4.9043	9.37603e-07	0.00252864	PDIA5	PDIA5@ENST00000316218.7:Ex1, ENST00000489923.1:Ex1, ENST00000484644.1:Ex1_500
chr7:95064309..95064390,-	1459.09	-0.692996	0.173201	-4.00112	6.30442e-05	0.0412946	PON2	PON2@ENST00000222572.3:Ex1, ENST00000433091.2:Ex1, ENST00000469716.1:Ex1, ENST00000469926.1:Ex1, ENST00000471883.1:Ex1, ENST00000490778.1:Ex1, ENST00000493290.1:Ex1, ENST00000536183.1:Ex1, ENST00000446142.1:Ex1_500, ENST00000455123.1:Ex1_500, ENST00000460873.1:Ex1_500, ENST00000478801.1:Ex1_500, ENST00000491069.1:Ex1_500, ENST00000493469.1:Ex1_500
chr11:36397534..36397609,+	104.121	-1.14398	0.256932	-4.45248	8.48826e-06	0.0110222	PRR5L	PRR5L@ENST00000311599.5:Ex1, ENST00000378867.3:Ex1, ENST00000389693.3:Ex1, ENST00000524380.1:Ex1_500, ENST00000526682.1:Ex1_500, ENST00000527751.1:Ex1_500, ENST00000530252.1:Ex1_500, ENST00000532578.1:Ex1_500, ENST00000532843.1:Ex1_500, ENST00000526728.1:In, ENST00000527172.1:In, ENST00000529034.1:In, ENST00000530639.1:In, ENST00000532121.1:In
chr1:117452538..117452547,+	75.3278	-1.22057	0.294703	-4.1417	3.44748e-05	0.0268597	PTGFRN	PTGFRN@ENST00000393203.2:Ex1_500
chr8:30242022..30242057,+	8.10149	-1.48699	0.371837	-3.99903	6.36027e-05	0.0412946	RBPMS	RBPMS@ENST00000287771.5:Ex1, ENST00000320203.4:Ex1, ENST00000339877.4:Ex1, ENST00000397323.4:Ex1, ENST00000538486.1:Ex1
chr9:116263519..116263529,+	19.3615	-1.77069	0.346456	-5.11086	3.20692e-07	0.00124927	RGS3	RGS3@ENST00000343817.5:Ex1_500, ENST00000394646.3:Ex1_500, ENST00000466314.1:Ex1_500, ENST00000317613.6:In, ENST00000350696.5:In, ENST00000374140.2:In, ENST00000478599.1:In
chr5:111964225..111964284,+	104.609	-1.27254	0.321049	-3.9637	7.37968e-05	0.0431219	RP11-159K7.2	RP11-159K7.2@ENST00000508879.1:Ex1, ENST00000507565.1:Ex1_500, ENST00000513687.1:Ex1_500
chr1:35450904..35450947,-	197.097	-1.11062	0.25237	-4.40077	1.07869e-05	0.0135067	RP11-244H3.1	RP11-244H3.1@ENST00000417456.1:Ex1|ZMYM6NB@ENST00000373337.3:Ex1|ZMYM6@ENST00000373340.2:In, ENST00000487874.1:In
chr19:50143268..50143399,-	183.343	-1.18536	0.228779	-5.18126	2.20397e-07	0.000965889	RRAS	RRAS@ENST00000246792.3:Ex1, ENST00000601532.1:Ex1
chr1:153585463..153585633,-	621.365	-0.716948	0.16526	-4.3383	1.43592e-05	0.0162397	S100A16	S100A16@ENST00000368706.4:Ex1, ENST00000474991.1:Ex1
chr15:90728151..90728227,+	95.2384	-1.06967	0.251371	-4.25534	2.08733e-05	0.0209091	SEMA4B	SEMA4B@ENST00000332496.6:Ex1, ENST00000379122.3:Ex1, ENST00000559300.1:Ex1, ENST00000561085.1:Ex1, ENST00000559322.1:In
chr3:122746526..122746646,-	1638.04	-0.768911	0.179068	-4.29396	1.75515e-05	0.0180986	SEMA5B	SEMA5B@ENST00000195173.4:Ex1, ENST00000357599.3:Ex1, ENST00000465147.1:Ex1, ENST00000477001.1:Ex1_500, ENST00000421053.1:Ex2_500, ENST00000475244.1:In
chr1:201857804..201857808,+	359.673	-0.871653	0.21885	-3.98287	6.80881e-05	0.0414938	SHISA4	SHISA4@ENST00000464117.1:Ex1, ENST00000362011.6:Ex1_500, ENST00000481699.1:Ex1_500
chr3:48542202..48542242,-	86.167	-1.14262	0.264794	-4.31512	1.59519e-05	0.017056	SHISA5	SHISA5@ENST00000442747.1:Ex1, ENST00000444115.1:Ex1, ENST00000490864.1:Ex1, ENST00000496408.1:Ex1, ENST00000296444.2:Ex1_500
chr20:45338247..45338342,+	196.223	-0.91848	0.200011	-4.59215	4.38711e-06	0.00640884	SLC2A10	SLC2A10@ENST00000359271.2:Ex1, ENST00000486000.1:Ex1
chr17:19619854..19619980,-	111.11	-1.27235	0.326188	-3.90065	9.59329e-05	0.0473719	SLC47A2	SLC47A2@ENST00000325411.5:Ex1, ENST00000350657.5:Ex1, ENST00000433844.2:Ex1, ENST00000467379.1:Ex1, ENST00000467609.1:Ex1, ENST00000483510.2:Ex1, ENST00000574239.1:Ex1, ENST00000456947.3:Ex1Last, ENST00000463318.1:In
chr17:76356151..76356245,-	1100.47	-1.81915	0.328861	-5.53166	3.1721e-08	0.000222427	SOCS3	SOCS3@ENST00000330871.2:Ex1, ENST00000587578.1:Ex1
chr7:47367674..47367871,-	229.552	-0.883755	0.224409	-3.93815	8.21129e-05	0.0446512	TNS3	TNS3@ENST00000311160.9:In, ENST00000355730.3:In, ENST00000398879.1:In, ENST00000457718.1:In
chr2:47235797..47235841,+	45.1474	-1.33341	0.33907	-3.93253	8.40554e-05	0.0446512	TTC7A	TTC7A@ENST00000263737.6:In, ENST00000319190.5:In, ENST00000394850.2:In, ENST00000409245.1:In, ENST00000409825.1:In, ENST00000440051.1:In, ENST00000441914.1:In, ENST00000461601.1:In, ENST00000484061.1:In, ENST00000491786.1:In
chr3:149375752..149375906,-	655.143	-0.924822	0.224435	-4.12067	3.77778e-05	0.0284182	WWTR1	WWTR1@ENST00000360632.3:Ex1, ENST00000460517.1:Ex1, ENST00000467467.1:Ex1, ENST00000485352.1:Ex1_500, ENST00000465804.1:In, ENST00000475579.1:In

## Sheet: 10uM_hr9vsHr0
10uM - Hour 9 vs. Hour 0
DownRegulated
TC chromosome location	baseMean	log2FoldChange	lfcSE	stat	pvalue	padj	GeneName	Annotation
chr15:90728151..90728227,+	95.2384	-1.39436	0.250028	-5.57682	2.44955e-08	0.00120768	SEMA4B	SEMA4B@ENST00000332496.6:Ex1, ENST00000379122.3:Ex1, ENST00000559300.1:Ex1, ENST00000561085.1:Ex1, ENST00000559322.1:In
