# Supplementary material for: Acute doses of caffeine shift nervous system cell expression profiles toward promotion of neuronal projection growth
Source: Sci Rep. 2017 Sep 13;7:11458. doi: 10.1038/s41598-017-11574-6 (PMC5597620; doi:10.1038/s41598-017-11574-6)
Supplement: Supplementary file 3 — Table S2 [file 41598_2017_11574_MOESM3_ESM.xls]

## Sheet: Hour3_10uMvs0uM
Supplementary Table S2 - Dosage comparison differentially expressed TSS for Hour 3
Hour 3 - 10uM vs 0uM
UpRegulated
TC chromosome location	baseMean	log2FoldChange	lfcSE	stat	pvalue	padj	GeneName	Annotation
chr17:26903866..26903935,-	156.713	1.00914	0.261032	3.86596	0.000110654	0.0222678	ALDOC	ALDOC@ENST00000226253.4:Ex1, ENST00000395319.3:Ex1, ENST00000395321.2:Ex1, ENST00000581807.1:Ex1, ENST00000582381.1:Ex1, ENST00000584086.1:Ex1, ENST00000435638.1:Ex1_500, ENST00000578590.1:Ex1_500|RP11-192H23.4@ENST00000481916.2:In
chr16:4750968..4750969,-	59.8841	1.77067	0.350467	5.05232	4.36467e-07	0.000382704	ANKS3	ANKS3@ENST00000592077.1:Ex10_500, ENST00000304283.4:Ex11_500, ENST00000592840.1:Ex2_500, ENST00000586166.1:Ex6Last_500, ENST00000450067.2:Ex7Last, ENST00000590730.1:Ex7Last, ENST00000586605.1:Ex7Last_500, ENST00000590803.1:Ex7_500, ENST00000592068.1:Ex8Last_500, ENST00000592421.1:Ex8Last_500, ENST00000591653.1:Ex8_500, ENST00000446014.2:Ex9_500, ENST00000585773.1:Ex9_500, ENST00000590193.1:Ex9_50…
chr12:41221614..41221806,+	320.017	1.1933	0.285883	4.17411	2.99158e-05	0.0100611	CNTN1	CNTN1@ENST00000547849.1:Ex1_500, ENST00000552913.1:Ex1_500, ENST00000547702.1:In, ENST00000548005.1:In, ENST00000551295.2:In, ENST00000551424.1:In, ENST00000552248.1:In
chr15:64126106..64126197,-	727.879	1.05929	0.296953	3.56721	0.000360803	0.0486707	HERC1	HERC1@ENST00000558532.1:Ex1, ENST00000559886.1:Ex1, ENST00000560462.1:Ex1, ENST00000561400.1:Ex1, ENST00000443617.2:Ex1_500, ENST00000560316.1:Ex1_500
chr6:44217413..44217488,+	88.9355	1.18034	0.299363	3.94285	8.05176e-05	0.018093	HSP90AB1	HSP90AB1@ENST00000353801.3:Ex4, ENST00000371554.1:Ex4, ENST00000371646.5:Ex4
chr2:170590170..170590222,+	150.658	1.01024	0.252828	3.99577	6.44834e-05	0.0153702	KLHL23	KLHL23@ENST00000392647.2:Ex1_500, ENST00000272797.4:In, ENST00000498202.2:In, ENST00000602521.1:In
chrM:3032..3034,+	222.284	1.67759	0.289075	5.8033	6.50211e-09	1.99542e-05	MT-ND1	MT-ND1@ENST00000361390.2:Ex1Last_500|MT-TL1@ENST00000386347.1:Ex1Last_500|MT-RNR2@ENST00000387347.2:Ex1Last
chrM:2906..2907,+	60.9746	1.42131	0.331619	4.28597	1.81945e-05	0.00722698	MT-ND1	MT-ND1@ENST00000361390.2:Ex1Last_500|MT-TL1@ENST00000386347.1:Ex1Last_500|MT-RNR2@ENST00000387347.2:Ex1Last
chr11:113140916..113141078,+	140.53	0.997779	0.264739	3.76891	0.000163961	0.0289597	NCAM1	NCAM1@ENST00000533226.1:Ex1, ENST00000316851.7:Ex16, ENST00000524665.1:Ex17, ENST00000531044.1:Ex17, ENST00000397957.4:Ex18, ENST00000531915.1:Ex19, ENST00000531927.1:Ex2, ENST00000526427.1:Ex4Last, ENST00000533073.1:Ex6, ENST00000528590.1:Ex8
chr13:88323615..88323653,+	95.5129	1.13801	0.297344	3.82725	0.000129584	0.024138	None	None@None:None
chr14:27065822..27065829,-	54.4123	1.63344	0.330294	4.94543	7.59772e-07	0.00061233	NOVA1	NOVA1@ENST00000549571.1:Ex1, ENST00000267422.7:In, ENST00000344429.5:In, ENST00000465357.2:In, ENST00000483536.2:In, ENST00000539517.2:In, ENST00000547619.1:In, ENST00000574031.1:In
chr14:79745720..79745742,+	359.063	0.96817	0.250862	3.85937	0.00011368	0.0224359	NRXN3	NRXN3@ENST00000557594.1:Ex1, ENST00000281127.7:Ex1_500, ENST00000335750.5:In, ENST00000554719.1:In, ENST00000554738.1:In
chr1:242612716..242612812,-	40.5698	1.35385	0.330282	4.09908	4.14794e-05	0.0115723	PLD5	PLD5@ENST00000314833.6:Ex1, ENST00000427495.1:Ex1, ENST00000459864.1:Ex1, ENST00000366545.4:In, ENST00000442594.2:In, ENST00000467561.1:In, ENST00000536534.2:In
chr1:44870839..44871029,+	1576.56	0.938532	0.238045	3.94267	8.05806e-05	0.018093	RNF220	RNF220@ENST00000355387.2:Ex1, ENST00000361799.2:Ex1
chr18:57816782..57816786,+	369.985	1.04789	0.269701	3.88538	0.000102171	0.0209288	RP11-795H16.3	RP11-795H16.3@ENST00000588794.1:In
chr15:74726269..74726355,-	240.529	0.955887	0.261113	3.66081	0.000251417	0.0383115	SEMA7A	SEMA7A@ENST00000261918.4:Ex1, ENST00000543145.2:Ex1, ENST00000542748.1:Ex1_500, ENST00000567345.1:Ex1_500
chr3:157824157..157824329,-	468.042	1.11457	0.25388	4.39014	1.13279e-05	0.00515022	SHOX2	SHOX2@ENST00000483851.2:Ex1, ENST00000389589.4:Ex1_500, ENST00000425436.3:Ex1_500, ENST00000441443.2:Ex1_500, ENST00000554685.1:Ex1_500
chr20:46414830..46414841,-	104.823	1.08188	0.296606	3.64754	0.000264761	0.0393948	SULF2	SULF2@ENST00000359930.4:Ex1, ENST00000361612.4:Ex1, ENST00000467815.1:Ex1, ENST00000484875.1:Ex1, ENST00000463221.2:Ex1_500
DownRegulated
TC chromosome location	baseMean	log2FoldChange	lfcSE	stat	pvalue	padj	GeneName	Annotation
chr12:9268449..9268616,-	1489.49	-1.75322	0.340371	-5.15091	2.59225e-07	0.000244778	A2M	A2M@ENST00000318602.7:Ex1, ENST00000467091.1:Ex1, ENST00000497324.1:Ex1, ENST00000539638.1:Ex1, ENST00000404455.2:Ex2
chr7:137030541..137030592,-	212.023	-1.68184	0.376907	-4.46223	8.11113e-06	0.00406401	AC078842.3	AC078842.3@ENST00000438969.2:In
chr8:38874507..38874652,+	63.5974	-1.9811	0.375505	-5.27582	1.32163e-07	0.000154511	ADAM9	ADAM9@ENST00000481058.1:Ex1, ENST00000379917.3:Ex6_500, ENST00000468065.1:Ex6_500, ENST00000481873.3:Ex6_500, ENST00000487273.2:Ex6_500
chr4:73259664..73259759,-	29.7365	-1.61038	0.390864	-4.12006	3.78766e-05	0.0109784	ADAMTS3	ADAMTS3@ENST00000286657.4:In
chr14:23451703..23451850,-	179.149	-1.0739	0.298846	-3.59348	0.000326297	0.0455165	AJUBA	AJUBA@ENST00000262713.2:Ex1, ENST00000361265.4:Ex1_500|RP11-298I3.5@ENST00000555074.1:Ex1_500
chr8:108510073..108510145,-	40.9177	-1.64891	0.380683	-4.33145	1.48129e-05	0.00624006	ANGPT1	ANGPT1@ENST00000297450.3:Ex1, ENST00000517746.1:Ex1
chr9:129884910..129885092,-	1039.16	-1.10313	0.275097	-4.00999	6.07217e-05	0.0147602	ANGPTL2	ANGPTL2@ENST00000373417.1:Ex1, ENST00000373425.3:Ex1
chr4:114214576..114214665,+	83.9449	-1.22781	0.318738	-3.85209	0.000117115	0.0226629	ANK2	ANK2@ENST00000502701.1:Ex1, ENST00000509550.1:Ex2, ENST00000264366.6:Ex22, ENST00000357077.4:Ex22, ENST00000394537.3:Ex22, ENST00000503423.1:Ex22, ENST00000503271.1:Ex23, ENST00000504454.1:Ex23, ENST00000506722.1:Ex23
chr4:80994234..80994278,-	38.4385	-1.36575	0.369626	-3.69495	0.000219928	0.0352906	ANTXR2	ANTXR2@ENST00000295465.4:Ex1, ENST00000403729.2:Ex1, ENST00000346652.6:Ex1_500, ENST00000404191.1:Ex1_500, ENST00000506286.1:In, ENST00000514959.1:In
chr9:75766655..75766813,+	958.987	-1.25636	0.326334	-3.84992	0.000118156	0.0226629	ANXA1	ANXA1@ENST00000257497.6:Ex1, ENST00000456643.1:Ex1, ENST00000468639.1:Ex1, ENST00000415424.1:Ex1_500
chr18:24445652..24445738,-	169.144	-1.14581	0.316017	-3.62577	0.000288098	0.0415279	AQP4	AQP4@ENST00000383168.4:Ex1, ENST00000383170.3:Ex1, ENST00000578776.1:Ex1
chr1:94703133..94703157,-	70.4705	-1.27933	0.336309	-3.80402	0.000142369	0.0257008	ARHGAP29	ARHGAP29@ENST00000370217.3:Ex1, ENST00000260526.6:Ex1_500, ENST00000552844.1:In
chr15:45003685..45003742,+	1252.68	-1.67047	0.313369	-5.33068	9.78451e-08	0.00012011	B2M	B2M@ENST00000349264.6:Ex1, ENST00000544417.1:Ex1, ENST00000557901.1:Ex1, ENST00000558401.1:Ex1, ENST00000559720.1:Ex1, ENST00000559916.1:Ex1, ENST00000561424.1:Ex1, ENST00000559907.1:Ex1_500, ENST00000560681.1:Ex1_500
chr17:79071370..79071418,+	82.8789	-1.07698	0.297416	-3.62112	0.000293333	0.0418699	BAIAP2	BAIAP2@ENST00000576756.1:Ex1, ENST00000416299.2:Ex1_500, ENST00000321280.7:In, ENST00000321300.6:In, ENST00000392411.3:In, ENST00000428708.2:In, ENST00000435091.3:In, ENST00000572073.1:In, ENST00000572329.1:In, ENST00000572918.1:In, ENST00000573017.1:In, ENST00000573659.1:In, ENST00000573677.1:In, ENST00000574027.1:In, ENST00000574804.1:In, ENST00000575245.1:In, ENST00000575712.1:In, ENST00000575…
chr11:27062907..27062948,+	37.4396	-1.68815	0.400343	-4.21674	2.47858e-05	0.00869307	BBOX1	BBOX1@ENST00000528583.1:Ex1, ENST00000263182.3:Ex2, ENST00000531832.1:Ex2, ENST00000533566.1:Ex2, ENST00000529202.1:In
chr11:27062250..27062391,+	159.934	-1.30658	0.338168	-3.86372	0.000111675	0.0222905	BBOX1	BBOX1@ENST00000529202.1:Ex1, ENST00000533566.1:Ex1, ENST00000263182.3:Ex1_500, ENST00000528583.1:Ex1_500, ENST00000531832.1:Ex1_500
chr20:11873099..11873167,+	21.1253	-1.45382	0.408677	-3.55738	0.000374567	0.0496921	BTBD3	BTBD3@ENST00000422390.1:Ex1, ENST00000254977.3:In, ENST00000399006.2:In, ENST00000405977.1:In, ENST00000449299.1:In, ENST00000450368.1:In
chr1:161337654..161337702,-	1968.2	-1.13277	0.252876	-4.47957	7.47922e-06	0.00390686	C1orf192	C1orf192@ENST00000367974.1:Ex1
chr17:43045608..43045743,-	3401.05	-0.999404	0.28106	-3.55584	0.000376775	0.0496921	C1QL1	C1QL1@ENST00000253407.3:Ex1_500
chr6:31982563..31982590,+	120.142	-1.37365	0.339233	-4.04927	5.13775e-05	0.0128711	C4B	C4B@ENST00000435363.2:Ex1, ENST00000425700.2:Ex1_500
chr19:47793142..47793248,+	87.2416	-1.15794	0.292287	-3.96166	7.44314e-05	0.0171284	C5AR1	C5AR1@ENST00000595501.1:Ex1_500
chr1:150230218..150230301,+	1138.62	-1.12317	0.266059	-4.22152	2.42665e-05	0.00863429	CA14	CA14@ENST00000369111.4:Ex1, ENST00000607652.1:Ex1, ENST00000607751.1:Ex1, ENST00000483993.2:Ex1_500
chr8:86376232..86376238,+	153.385	-1.23309	0.332556	-3.70793	0.000208963	0.0342017	CA2	CA2@ENST00000285379.5:Ex1, ENST00000520127.1:Ex1, ENST00000520996.1:Ex1, ENST00000518231.1:Ex1_500, ENST00000522742.1:Ex1_500
chr7:116166382..116166446,+	34.7575	-1.61422	0.352607	-4.57796	4.6953e-06	0.00274463	CAV1	CAV1@ENST00000393467.1:Ex1, ENST00000393468.1:Ex1, ENST00000489856.1:Ex2Last_500, ENST00000341049.2:Ex2_500, ENST00000393470.1:Ex2_500, ENST00000405348.1:Ex2_500, ENST00000451122.1:Ex2_500, ENST00000456473.1:In
chr4:110481379..110481501,+	240.225	-1.11916	0.308755	-3.62475	0.000289246	0.0415279	CCDC109B	CCDC109B@ENST00000394650.4:Ex1, ENST00000472310.1:Ex1, ENST00000515114.1:Ex1
chr17:32582224..32582369,+	6577.3	-1.28898	0.316695	-4.0701	4.69933e-05	0.0119755	CCL2	CCL2@ENST00000225831.4:Ex1, ENST00000580907.1:Ex1
chr10:86184670..86184734,+	91.2018	-1.15928	0.30155	-3.84438	0.000120855	0.0230009	CCSER2	CCSER2@ENST00000494586.1:Ex1, ENST00000543283.1:Ex1, ENST00000493409.1:Ex1_500, ENST00000224756.8:In, ENST00000372088.2:In, ENST00000494144.1:In
chr11:35160611..35160748,+	546.614	-1.42253	0.27031	-5.26258	1.42045e-07	0.000158516	CD44	CD44@ENST00000263398.6:Ex1, ENST00000360158.4:Ex1, ENST00000415148.2:Ex1, ENST00000425428.2:Ex1, ENST00000428726.2:Ex1, ENST00000433354.2:Ex1, ENST00000433892.2:Ex1, ENST00000437706.2:Ex1, ENST00000449691.2:Ex1, ENST00000526025.1:Ex1, ENST00000526669.2:Ex1, ENST00000528086.1:Ex1, ENST00000278386.6:Ex1_500, ENST00000352818.4:Ex1_500, ENST00000434472.2:Ex1_500, ENST00000442151.2:Ex1_500
chr22:46910456..46910624,-	51.7478	-1.30016	0.343684	-3.78302	0.000154936	0.0275641	CELSR1	CELSR1@ENST00000262738.3:In, ENST00000395964.1:In, ENST00000454637.1:In
chr4:110723135..110723304,-	224.527	-2.11326	0.299359	-7.05926	1.67387e-12	8.21905e-09	CFI	CFI@ENST00000394634.2:Ex1, ENST00000394635.3:Ex1, ENST00000512148.1:Ex1, ENST00000510800.1:Ex1_500
chr6:31704272..31704321,-	1679.42	-0.948798	0.228184	-4.15804	3.20995e-05	0.0105077	CLIC1	CLIC1@ENST00000375784.3:Ex1, ENST00000375780.2:Ex1_500, ENST00000375779.2:In, ENST00000395892.1:In
chr16:66638575..66638661,+	370.986	-1.07016	0.256751	-4.16809	3.07168e-05	0.0101909	CMTM3	CMTM3@ENST00000564060.1:Ex1, ENST00000565922.1:Ex1, ENST00000566756.1:Ex1, ENST00000567572.1:Ex1, ENST00000565003.1:Ex1_500, ENST00000360086.4:Ex2, ENST00000361909.4:Ex2, ENST00000424011.2:Ex2, ENST00000562357.1:Ex2, ENST00000562707.1:Ex2, ENST00000563672.1:Ex2, ENST00000460097.1:In, ENST00000565666.1:In
chr17:48278921..48279019,-	830.821	-1.36376	0.330283	-4.12907	3.64235e-05	0.010975	COL1A1	COL1A1@ENST00000225964.5:Ex1, ENST00000474644.1:Ex1
chr2:189839023..189839213,+	3932.06	-1.1424	0.28986	-3.94123	8.10652e-05	0.018093	COL3A1	COL3A1@ENST00000304636.3:Ex1, ENST00000317840.5:Ex1, ENST00000470167.1:Ex1
chr2:238322784..238322813,-	34.046	-1.62823	0.380763	-4.27623	1.90085e-05	0.00729183	COL6A3	COL6A3@ENST00000295550.4:Ex1, ENST00000346358.4:Ex1, ENST00000347401.3:Ex1, ENST00000353578.4:Ex1, ENST00000392003.2:Ex1, ENST00000392004.3:Ex1, ENST00000433762.1:Ex1, ENST00000472056.1:Ex1
chr11:111782490..111782494,-	269.786	-1.08968	0.296347	-3.67705	0.00023595	0.0366634	CRYAB	CRYAB@ENST00000526180.1:Ex1, ENST00000533971.1:Ex1, ENST00000227251.3:Ex2, ENST00000527899.1:Ex2, ENST00000527950.1:Ex2, ENST00000528628.1:Ex2, ENST00000529647.1:Ex2, ENST00000533475.1:Ex2, ENST00000533879.1:Ex2, ENST00000531198.1:Ex3
chr12:77272789..77272844,-	2587.19	-0.807008	0.216396	-3.7293	0.000192009	0.0324521	CSRP2	CSRP2@ENST00000311083.5:Ex1, ENST00000546966.1:Ex1, ENST00000547435.1:Ex1_500, ENST00000547557.1:Ex1_500, ENST00000551725.1:Ex1_500, ENST00000552330.1:Ex1_500
chr2:136875717..136875723,-	251.463	-1.08237	0.291111	-3.71806	0.000200758	0.0332236	CXCR4	CXCR4@ENST00000241393.3:Ex1, ENST00000466288.1:Ex1_500
chr14:73393040..73393227,+	99.551	-1.05817	0.29608	-3.57393	0.000351656	0.047964	DCAF4	DCAF4@ENST00000353777.3:Ex1, ENST00000358377.2:Ex1, ENST00000394234.2:Ex1, ENST00000505361.1:Ex1, ENST00000509153.1:Ex1, ENST00000509320.1:Ex1, ENST00000514191.1:Ex1, ENST00000555042.1:Ex1, ENST00000508412.1:Ex1_500, ENST00000510612.1:Ex1_500
chr10:54073963..54074044,+	240.348	-1.24483	0.291732	-4.26703	1.98097e-05	0.00748227	DKK1	DKK1@ENST00000373970.3:Ex1_500, ENST00000467359.1:Ex1_500
chr2:233498267..233498325,+	173.182	-1.46831	0.328509	-4.46964	7.8353e-06	0.00400759	EFHD1	EFHD1@ENST00000264059.3:Ex1, ENST00000442845.1:Ex1_500, ENST00000409613.1:In
chr1:155100330..155100396,+	157.052	-1.18707	0.287837	-4.12409	3.72201e-05	0.0109784	EFNA1	EFNA1@ENST00000368406.2:Ex1, ENST00000368407.3:Ex1, ENST00000469878.1:Ex1
chr7:73442440..73442505,+	99.3058	-1.5292	0.352384	-4.33957	1.42763e-05	0.00622195	ELN	ELN@ENST00000252034.7:Ex1, ENST00000320492.7:Ex1, ENST00000357036.5:Ex1, ENST00000358929.4:Ex1, ENST00000380553.4:Ex1, ENST00000380562.4:Ex1, ENST00000380575.4:Ex1, ENST00000380576.5:Ex1, ENST00000380584.4:Ex1, ENST00000414324.1:Ex1, ENST00000416107.1:Ex1, ENST00000417091.1:Ex1, ENST00000429192.1:Ex1, ENST00000431562.1:Ex1, ENST00000438880.1:Ex1, ENST00000438906.1:Ex1, ENST00000442310.1:Ex1, ENST…
chr12:13349608..13349739,+	462.292	-1.1594	0.254053	-4.56362	5.02797e-06	0.00278875	EMP1	EMP1@ENST00000256951.5:Ex1, ENST00000396301.3:Ex1, ENST00000431267.2:Ex1, ENST00000535134.1:Ex1, ENST00000538364.1:Ex1, ENST00000541935.1:Ex1, ENST00000542289.1:Ex1, ENST00000542474.1:Ex1, ENST00000544053.1:Ex1
chr19:48828614..48828630,+	91.4034	-1.22917	0.297792	-4.1276	3.66562e-05	0.010975	EMP3	EMP3@ENST00000270221.6:Ex1, ENST00000596315.1:Ex1, ENST00000593437.1:Ex1_500, ENST00000594198.1:Ex1_500, ENST00000597279.1:Ex1_500, ENST00000597529.1:Ex1_500, ENST00000599255.1:Ex1_500, ENST00000599704.1:In
chr19:48828781..48828845,+	1248.93	-1.20883	0.253023	-4.77753	1.77459e-06	0.00125336	EMP3	EMP3@ENST00000270221.6:Ex1, ENST00000594198.1:Ex1, ENST00000596315.1:Ex1, ENST00000597279.1:Ex1, ENST00000597529.1:Ex1, ENST00000599255.1:Ex1, ENST00000593437.1:Ex1_500, ENST00000599704.1:In
chrX:55187539..55187619,-	126.133	-1.17058	0.291785	-4.0118	6.02584e-05	0.0147602	FAM104B	FAM104B@ENST00000332132.4:Ex1, ENST00000358460.4:Ex1, ENST00000425133.2:Ex1, ENST00000472571.2:Ex1, ENST00000477847.2:Ex1, ENST00000478918.1:Ex1_500, ENST00000489298.1:Ex1_500
chr5:93219574..93219597,-	85.6818	-2.01854	0.374947	-5.38352	7.30423e-08	9.96256e-05	FAM172A	FAM172A@ENST00000395965.3:In, ENST00000502503.1:In, ENST00000505869.1:In, ENST00000506398.2:In, ENST00000509163.1:In, ENST00000509739.1:In
chr17:74137230..74137379,-	140.331	-1.11158	0.308139	-3.60739	0.000309293	0.0433912	FOXJ1	FOXJ1@ENST00000322957.6:Ex1
chr9:85896499..85896549,-	45.8484	-1.42861	0.370916	-3.85158	0.000117357	0.0226629	FRMD3	FRMD3@ENST00000465485.1:Ex1, ENST00000304195.3:In, ENST00000376434.1:In, ENST00000376438.1:In
chr10:48438994..48439164,-	61.355	-1.41504	0.362313	-3.90557	9.40039e-05	0.0204238	GDF10	GDF10@ENST00000224605.2:Ex1_500
chr17:42992861..42992896,-	3074.33	-1.95706	0.231531	-8.45268	2.84699e-17	3.02876e-13	GFAP	GFAP@ENST00000253408.5:Ex1, ENST00000376990.4:Ex1, ENST00000435360.2:Ex1, ENST00000585728.1:Ex1, ENST00000586793.1:Ex1, ENST00000588037.1:Ex1, ENST00000588735.1:Ex1, ENST00000591327.1:Ex1, ENST00000592320.1:Ex1, ENST00000588316.1:Ex1_500, ENST00000588957.1:Ex1_500, ENST00000593179.1:Ex3Last
chr6:121756776..121756916,+	1906.13	-1.35811	0.262332	-5.17707	2.25399e-07	0.000230574	GJA1	GJA1@ENST00000282561.3:Ex1
chr5:54455995..54456011,+	92.873	-1.15127	0.295913	-3.89057	0.000100007	0.0209288	GPX8	GPX8@ENST00000296734.6:Ex1, ENST00000502733.1:Ex1, ENST00000503787.1:Ex1, ENST00000506123.1:Ex1, ENST00000511617.1:Ex1, ENST00000514317.1:Ex1, ENST00000515370.1:Ex1, ENST00000505096.1:Ex1_500
chr6:31324937..31325009,-	3435.81	-0.87146	0.241494	-3.60862	0.000307824	0.0433912	HLA-B	HLA-B@ENST00000412585.2:Ex1, ENST00000434333.1:Ex1, ENST00000498007.1:Ex1, ENST00000474381.1:Ex1_500
chr6:31239850..31239922,-	3642.58	-0.968986	0.264793	-3.65941	0.000252799	0.0383115	HLA-C	HLA-C@ENST00000376228.5:Ex1, ENST00000376237.4:Ex1, ENST00000383329.3:Ex1, ENST00000484378.1:Ex1, ENST00000495835.1:Ex1, ENST00000487245.1:Ex1_500, ENST00000415537.1:Ex2_500
chr6:29974318..29974326,+	145.697	-1.03813	0.266115	-3.90104	9.57784e-05	0.0206268	HLA-J	HLA-J@ENST00000462773.1:Ex1_500, ENST00000469281.1:Ex1_500, ENST00000495278.1:Ex1_500
chr10:91087677..91087772,+	38.5123	-1.471	0.387102	-3.80002	0.000144684	0.025928	IFIT3	IFIT3@ENST00000371818.4:Ex1
chr11:308080..308244,+	5542.32	-1.12699	0.289857	-3.88809	0.000101037	0.0209288	IFITM2	IFITM2@ENST00000399817.4:Ex1, ENST00000602569.1:Ex1, ENST00000399815.2:Ex1_500, ENST00000527146.1:Ex1_500, ENST00000533141.1:Ex2
chr11:320788..320923,-	9433.72	-1.15497	0.257513	-4.48511	7.28771e-06	0.00388958	IFITM3	IFITM3@ENST00000399808.4:Ex1, ENST00000526811.1:Ex1_500, ENST00000531688.1:Ex1_500, ENST00000602735.1:In
chr2:217498069..217498255,+	6347.35	-0.907526	0.243551	-3.72623	0.000194368	0.032462	IGFBP2	IGFBP2@ENST00000233809.4:Ex1, ENST00000490362.1:Ex1, ENST00000434997.1:In
chr3:197639715..197639883,-	133.646	-1.61432	0.290754	-5.55218	2.82128e-08	4.61769e-05	IQCG	IQCG@ENST00000469822.1:Ex1, ENST00000478903.1:Ex1, ENST00000485787.1:Ex1, ENST00000473225.1:Ex3Last_500, ENST00000265239.6:In, ENST00000455191.1:In, ENST00000490748.1:In
chr17:73724430..73724516,+	41.1478	-1.28529	0.35333	-3.63766	0.00027513	0.0402067	ITGB4	ITGB4@ENST00000582629.1:Ex2, ENST00000449880.2:Ex5, ENST00000584558.1:Ex5, ENST00000200181.3:Ex6, ENST00000339591.3:Ex6, ENST00000450894.3:Ex6, ENST00000579662.1:Ex6, ENST00000580542.1:Ex6
chr4:55991758..55991763,-	45.1246	-1.33292	0.356326	-3.74072	0.000183491	0.031284	KDR	KDR@ENST00000263923.4:Ex1_500, ENST00000512566.1:Ex1_500
chr22:30642745..30642787,-	236.109	-1.26727	0.310759	-4.07798	4.54286e-05	0.0117402	LIF	LIF@ENST00000249075.3:Ex1, ENST00000403987.3:Ex1_500
chr21:17792703..17792793,+	27.6234	-1.59517	0.389908	-4.09115	4.29244e-05	0.0117402	LINC00478	LINC00478@ENST00000602620.1:Ex1, ENST00000400178.2:In, ENST00000418813.2:In, ENST00000419952.1:In, ENST00000428669.2:In, ENST00000435697.1:In, ENST00000445461.2:In, ENST00000453910.1:In, ENST00000456342.1:In, ENST00000458468.1:In, ENST00000602339.1:In, ENST00000602505.1:In, ENST00000602580.1:In, ENST00000602892.1:In, ENST00000602901.1:In, ENST00000602935.1:In
chr21:17566781..17566916,+	120.881	-1.27248	0.311549	-4.08437	4.41967e-05	0.0117402	LINC00478	LINC00478@ENST00000419952.1:Ex1, ENST00000445461.2:Ex1, ENST00000602505.1:Ex1, ENST00000400178.2:In, ENST00000428669.2:In, ENST00000456342.1:In, ENST00000458468.1:In, ENST00000602580.1:In, ENST00000602935.1:In
chr4:79892729..79892750,+	45.9744	-1.43447	0.361285	-3.97046	7.17333e-05	0.0167726	LINC01088	LINC01088@ENST00000509088.1:Ex1_500, ENST00000510667.1:Ex1_500
chr5:96478288..96478368,-	139.364	-1.72514	0.343152	-5.02734	4.97328e-07	0.000421031	LIX1	LIX1@ENST00000274382.4:Ex1, ENST00000512378.1:Ex1
chr11:33912734..33912904,-	250.662	-1.62027	0.290186	-5.58356	2.35644e-08	4.13235e-05	LMO2	LMO2@ENST00000257818.2:Ex1_500
chr8:23261630..23261667,-	89.3947	-1.30058	0.303796	-4.2811	1.85973e-05	0.00724734	LOXL2	LOXL2@ENST00000389131.3:Ex1, ENST00000519243.1:Ex1, ENST00000523833.2:Ex1, ENST00000524168.1:Ex1_500, ENST00000520871.1:In, ENST00000524075.1:In, ENST00000524144.1:In|ENTPD4@ENST00000356206.6:In, ENST00000518471.1:In, ENST00000521321.1:In
chr5:71475455..71475649,+	154.885	-1.15987	0.288116	-4.0257	5.68063e-05	0.0140874	MAP1B	MAP1B@ENST00000504492.1:Ex1, ENST00000296755.7:In, ENST00000511641.2:In, ENST00000512974.1:In, ENST00000513526.2:In
chr17:19290470..19290531,-	331.234	-1.42783	0.247934	-5.75889	8.46688e-09	2.19386e-05	MFAP4	MFAP4@ENST00000299610.4:Ex1, ENST00000395592.2:Ex1, ENST00000571210.1:Ex1, ENST00000497081.2:Ex1_500
chrX:10645582..10645778,-	139.857	-1.23307	0.313993	-3.92707	8.59873e-05	0.0190187	MID1	MID1@ENST00000413894.1:Ex1, ENST00000453318.2:Ex1, ENST00000380785.1:In, ENST00000380787.1:In
chr6:33175141..33175176,+	184.829	-0.965842	0.261165	-3.69821	0.000217126	0.0350702	MIR219-1	MIR219-1@ENST00000362166.1:Ex1Last_500
chrM:7138..7179,-	142.734	-1.37195	0.335686	-4.08699	4.36999e-05	0.0117402	MT-TS1	MT-TS1@ENST00000387416.2:Ex1Last_500
chr16:56642437..56642560,+	839.001	-0.841791	0.235702	-3.57142	0.000355052	0.0481596	MT2A	MT2A@ENST00000245185.5:Ex1, ENST00000561491.1:Ex1, ENST00000563985.1:Ex1, ENST00000562017.1:Ex1Last, ENST00000567300.1:Ex1_500
chr1:149908714..149908789,-	281.32	-1.03244	0.265341	-3.89101	9.98283e-05	0.0209288	MTMR11	MTMR11@ENST00000361405.6:Ex1, ENST00000406732.3:Ex1, ENST00000439741.2:Ex1, ENST00000466496.1:Ex1, ENST00000482025.1:Ex1, ENST00000482343.1:Ex1, ENST00000492824.1:Ex1, ENST00000369140.3:Ex1_500
chr1:1293908..1293956,-	117.975	-1.1526	0.271956	-4.23818	2.25339e-05	0.00825715	MXRA8	MXRA8@ENST00000309212.6:Ex1, ENST00000342753.4:Ex1, ENST00000445648.2:Ex1, ENST00000477278.2:In
chr5:16742334..16742336,-	38.6098	-1.66291	0.377782	-4.40179	1.07362e-05	0.00497331	MYO10	MYO10@ENST00000427430.2:Ex1, ENST00000505695.1:Ex1, ENST00000506343.1:Ex1_500, ENST00000508318.1:Ex1_500, ENST00000512061.1:Ex1_500, ENST00000510401.2:In, ENST00000513610.1:In, ENST00000513882.1:In
chr20:50179375..50179416,-	59.2633	-1.397	0.315445	-4.42865	9.48238e-06	0.00456474	NFATC2	NFATC2@ENST00000414705.1:Ex1_500, ENST00000609507.1:Ex1_500, ENST00000609943.1:Ex1_500
chr19:13106245..13106369,+	436.111	-1.29115	0.281462	-4.58729	4.49039e-06	0.00268887	NFIX	NFIX@ENST00000397661.2:Ex1_500, ENST00000592199.1:Ex1_500
chr1:68849933..68849989,-	357.843	-2.93863	0.282787	-10.3917	2.70584e-25	6.6431e-21	None	None@None:None
chr5:146939416..146939577,+	66.0014	-1.89192	0.330636	-5.72206	1.05242e-08	2.19386e-05	None	None@None:None
chr10:92809295..92809382,-	20.0534	-1.52249	0.398994	-3.81582	0.000135732	0.0248684	None	None@None:None
chr9:118024730..118024837,-	65.1615	-1.4806	0.386906	-3.82676	0.000129843	0.024138	None	None@None:None
chr12:31907660..31907708,+	164.943	-1.35169	0.285219	-4.73911	2.14657e-06	0.00142434	None	None@None:None
chrM:11609..11612,-	27.8036	-1.29428	0.355983	-3.63578	0.000277139	0.0402606	None	None@None:None
chr5:82155700..82155782,-	31.7952	-1.28711	0.362092	-3.55464	0.000378495	0.0496921	None	None@None:None
chr6:34544362..34544543,-	1428.47	-1.25907	0.254843	-4.94058	7.78891e-07	0.00061233	None	None@None:None
chr7:56230805..56230893,+	286.26	-1.25255	0.290138	-4.31709	1.58101e-05	0.00646922	None	None@None:None
chr16:450354..450445,-	65.8482	-1.24421	0.341593	-3.64237	0.000270135	0.0397131	None	None@None:None
chr7:70596332..70596363,+	323.752	-1.10375	0.266928	-4.13499	3.54968e-05	0.010975	None	None@None:None
chr4:69241968..69242033,+	197.026	-1.06183	0.283092	-3.75084	0.000176244	0.0304716	None	None@None:None
chr3:45201677..45201679,-	296.829	-0.939985	0.246845	-3.80799	0.000140102	0.0254788	None	None@None:None
chr5:134262960..134262988,+	152.578	-1.10011	0.299778	-3.66973	0.000242806	0.0374914	PCBD2	PCBD2@ENST00000254908.6:In, ENST00000504352.1:In, ENST00000510013.1:In, ENST00000512783.1:In
chr1:66458296..66458418,+	53.381	-1.41168	0.356399	-3.96096	7.46504e-05	0.0171284	PDE4B	PDE4B@ENST00000423207.2:Ex1, ENST00000531358.1:Ex1, ENST00000532040.1:Ex1, ENST00000526666.1:Ex1_500, ENST00000329654.4:In, ENST00000341517.4:In, ENST00000371049.3:In
chr3:122785869..122785993,+	991.169	-1.06608	0.257779	-4.13564	3.53967e-05	0.010975	PDIA5	PDIA5@ENST00000316218.7:Ex1, ENST00000489923.1:Ex1, ENST00000484644.1:Ex1_500
chr1:13910274..13910355,+	1572.09	-1.19403	0.30948	-3.85819	0.000114231	0.0224359	PDPN	PDPN@ENST00000294489.6:Ex1, ENST00000376057.4:Ex1, ENST00000506205.1:Ex1, ENST00000510906.1:Ex1, ENST00000376061.4:Ex1_500, ENST00000509009.1:Ex1_500, ENST00000513143.1:Ex1_500
chr19:18451419..18451456,+	145.427	-1.14227	0.277467	-4.11678	3.8421e-05	0.0109784	PGPEP1	PGPEP1@ENST00000252813.5:Ex1, ENST00000269919.6:Ex1, ENST00000595066.1:Ex1, ENST00000596962.1:Ex1, ENST00000597431.2:Ex1, ENST00000600283.2:Ex1, ENST00000604499.2:Ex1
chr8:75736711..75736779,+	2106.54	-1.12857	0.308809	-3.6546	0.000257588	0.0385612	PI15	PI15@ENST00000260113.2:Ex1, ENST00000523773.1:Ex1_500
chr1:111889218..111889267,+	187.693	-1.50846	0.379883	-3.97085	7.16166e-05	0.0167726	PIFO	PIFO@ENST00000369737.4:Ex1, ENST00000369738.4:Ex1, ENST00000484512.1:Ex1
chr17:10741371..10741417,-	52.6866	-1.46292	0.352233	-4.15327	3.27753e-05	0.0105877	PIRT	PIRT@ENST00000580256.2:Ex1
chr8:42065046..42065226,-	1575.95	-1.47305	0.275361	-5.34951	8.81943e-08	0.000113961	PLAT	PLAT@ENST00000220809.4:Ex1, ENST00000270189.6:Ex1, ENST00000352041.3:Ex1, ENST00000429089.2:Ex1, ENST00000429710.2:Ex1, ENST00000519510.1:Ex1, ENST00000524009.1:Ex1
chr19:49371850..49371919,-	57.1488	-1.32714	0.325306	-4.07966	4.51023e-05	0.0117402	PLEKHA4	PLEKHA4@ENST00000263265.6:Ex1, ENST00000355496.5:Ex1_500
chrX:114795420..114795564,+	805.201	-0.924744	0.251262	-3.68039	0.000232875	0.0366494	PLS3	PLS3@ENST00000355899.3:Ex1, ENST00000489283.1:Ex1, ENST00000537301.1:Ex1, ENST00000289290.3:Ex1_500
chr6:30585018..30585023,-	314.318	-0.984834	0.272571	-3.61313	0.000302521	0.0429318	PPP1R10	PPP1R10@ENST00000376511.2:Ex1, ENST00000484449.1:Ex1, ENST00000473954.1:In
chr5:146268009..146268057,-	19.445	-1.73056	0.408896	-4.23226	2.31354e-05	0.00835289	PPP2R2B	PPP2R2B@ENST00000336640.6:In, ENST00000356826.3:In, ENST00000394409.3:In, ENST00000394410.2:In, ENST00000394414.1:In, ENST00000502876.1:In, ENST00000504198.1:In, ENST00000504565.1:In, ENST00000508267.1:In, ENST00000508545.2:In, ENST00000509721.1:In, ENST00000512011.1:In, ENST00000515880.1:In, ENST00000520231.1:In, ENST00000522831.1:In
chr1:151227197..151227257,+	2065	-1.15954	0.325457	-3.5628	0.000366914	0.0492246	PSMD4	PSMD4@ENST00000368881.4:Ex1, ENST00000368884.3:Ex1, ENST00000461434.1:Ex1, ENST00000462970.1:Ex1, ENST00000476855.1:Ex1
chr7:137028224..137028229,-	434.827	-1.45281	0.39875	-3.64341	0.000269053	0.0397131	PTN	PTN@ENST00000348225.2:Ex1, ENST00000393083.2:Ex1
chr7:137028251..137028261,-	436.485	-1.38928	0.380008	-3.65593	0.000256251	0.0385612	PTN	PTN@ENST00000348225.2:Ex1, ENST00000393083.2:Ex1
chr8:52721980..52722034,-	98.0961	-1.22435	0.319024	-3.83781	0.000124137	0.0234437	PXDNL	PXDNL@ENST00000356297.4:Ex1, ENST00000543296.1:Ex1
chr5:36301989..36302037,-	76.6768	-1.74427	0.39287	-4.43982	9.00347e-06	0.00442088	RANBP3L	RANBP3L@ENST00000296604.3:Ex1, ENST00000502994.1:Ex1, ENST00000515759.1:Ex1, ENST00000505865.1:Ex1_500
chr21:35899118..35899280,-	170.864	-1.98667	0.347388	-5.71888	1.07231e-08	2.19386e-05	RCAN1	RCAN1@ENST00000381132.2:Ex1, ENST00000481448.1:Ex1, ENST00000492600.1:Ex1, ENST00000313806.4:In, ENST00000399272.1:In, ENST00000443408.2:In, ENST00000463276.1:In, ENST00000487990.1:In, ENST00000489903.1:In
chr3:16555022..16555032,-	347.736	-1.23219	0.287541	-4.28528	1.82507e-05	0.00722698	RFTN1	RFTN1@ENST00000334133.4:Ex1, ENST00000453536.1:Ex1, ENST00000431547.1:Ex1_500, ENST00000451036.1:Ex1_500
chr4:3371913..3372018,+	60.9994	-1.94216	0.343264	-5.65792	1.53214e-08	2.89351e-05	RGS12	RGS12@ENST00000338806.4:Ex1, ENST00000506998.1:Ex1, ENST00000306648.7:In, ENST00000336727.3:In, ENST00000344733.5:In, ENST00000382788.3:In, ENST00000506631.1:In, ENST00000511805.1:In, ENST00000513784.3:In, ENST00000514268.1:In, ENST00000543385.1:In
chr14:72400174..72400284,+	261.798	-1.69301	0.312735	-5.41356	6.1783e-08	8.92255e-05	RGS6	RGS6@ENST00000553525.1:In, ENST00000553530.1:In, ENST00000554474.1:In, ENST00000555571.1:In, ENST00000556437.1:In
chr14:72399939..72399950,+	32.7696	-1.39134	0.374323	-3.71696	0.000201634	0.0332236	RGS6	RGS6@ENST00000553530.1:Ex1, ENST00000554474.1:Ex1, ENST00000556437.1:Ex1, ENST00000553525.1:In, ENST00000555571.1:In
chr11:66103870..66103944,-	167.963	-1.22248	0.305442	-4.00234	6.27193e-05	0.0150963	RIN1	RIN1@ENST00000311320.4:Ex1, ENST00000424433.2:Ex1, ENST00000530745.1:Ex1, ENST00000526246.1:Ex1_500, ENST00000530056.1:Ex1_500
chr4:66959797..66959949,+	412.954	-1.135	0.278972	-4.06851	4.73147e-05	0.0119755	RP11-25H12.1	RP11-25H12.1@ENST00000508572.1:In
chr12:26277803..26277971,-	111.775	-1.35063	0.305365	-4.423	9.73401e-06	0.00459576	RP11-283G6.3	RP11-283G6.3@ENST00000535914.1:Ex3Last_500, ENST00000545819.1:Ex3Last_500|BHLHE41@ENST00000242728.4:Ex1, ENST00000541271.1:Ex1
chr18:10125244..10125298,+	26.9221	-1.37849	0.36788	-3.74713	0.00017887	0.0307094	RP11-419J16.1	RP11-419J16.1@ENST00000582470.1:Ex1_500
chr18:22567646..22567685,-	26.0629	-1.77274	0.388746	-4.56016	5.11156e-06	0.00278875	RP11-958F21.1	RP11-958F21.1@ENST00000580984.1:Ex1_500, ENST00000582697.1:Ex1_500
chr14:95078714..95078731,+	133.177	-2.68719	0.319068	-8.422	3.70098e-17	3.02876e-13	RP11-986E7.7	RP11-986E7.7@ENST00000553947.1:Ex4|SERPINA3@ENST00000393078.3:Ex1, ENST00000393080.4:Ex1, ENST00000467132.1:Ex1, ENST00000485588.1:Ex1, ENST00000555820.1:Ex1, ENST00000556388.1:Ex1, ENST00000556968.1:Ex1_500
chr1:567633..567738,-	185.792	-1.45959	0.337185	-4.32875	1.49959e-05	0.00624006	RP5-857K21.4	RP5-857K21.4@ENST00000440200.1:In
chr1:84944940..84944959,+	51.8204	-1.53958	0.324242	-4.74824	2.05193e-06	0.00139936	RPF1	RPF1@ENST00000370654.5:Ex1, ENST00000370656.1:Ex1
chr15:63449622..63449707,-	2372.84	-1.28292	0.248517	-5.1623	2.43938e-07	0.000239557	RPS27L	RPS27L@ENST00000330964.5:Ex1, ENST00000439025.1:Ex1, ENST00000482846.1:Ex1, ENST00000411926.1:Ex1_500, ENST00000455271.1:Ex1_500
chr21:30391619..30391679,-	130.142	-1.74422	0.333204	-5.23469	1.6526e-07	0.000176404	RWDD2B	RWDD2B@ENST00000286777.2:Ex1, ENST00000466746.1:Ex1, ENST00000471269.1:Ex1, ENST00000472184.1:Ex1, ENST00000481411.1:Ex1, ENST00000486719.1:Ex1, ENST00000493196.1:Ex1
chr1:152009436..152009501,-	118.177	-1.2551	0.319916	-3.92323	8.73693e-05	0.0191518	S100A11	S100A11@ENST00000271638.2:Ex1, ENST00000478109.1:In
chr17:73688310..73688408,+	27.6844	-1.81786	0.389084	-4.67216	2.9805e-06	0.00190427	SAP30BP	SAP30BP@ENST00000580601.1:Ex1, ENST00000584240.1:Ex1, ENST00000583063.1:Ex1_500, ENST00000578288.1:Ex5Last_500, ENST00000293208.9:In, ENST00000355423.3:In, ENST00000542343.1:In, ENST00000577292.1:In, ENST00000578354.1:In, ENST00000578909.1:In, ENST00000579864.1:In, ENST00000579877.1:In, ENST00000580322.1:In, ENST00000580484.1:In, ENST00000582022.1:In, ENST00000583536.1:In, ENST00000583737.1:In, E…
chr4:174320259..174320417,-	1254.7	-0.860939	0.210539	-4.08921	4.32836e-05	0.0117402	SCRG1	SCRG1@ENST00000296506.3:Ex1, ENST00000512188.1:Ex5
chr22:30792980..30793115,+	273.891	-1.07079	0.260479	-4.11084	3.94215e-05	0.0111246	SEC14L2	SEC14L2@ENST00000312932.9:Ex1, ENST00000402592.3:Ex1, ENST00000403484.1:Ex1, ENST00000405717.3:Ex1, ENST00000416523.1:Ex1, ENST00000428195.1:Ex1, ENST00000437022.1:Ex1, ENST00000452649.1:Ex1, ENST00000459728.1:Ex1, ENST00000467218.1:Ex1, ENST00000429917.1:Ex1_500
chr11:57365146..57365170,+	506.186	-0.923694	0.251092	-3.67872	0.000234411	0.0366563	SERPING1	SERPING1@ENST00000278407.4:Ex1, ENST00000340687.6:Ex1, ENST00000378323.4:Ex1, ENST00000378324.2:Ex1, ENST00000457869.1:Ex1, ENST00000403558.1:Ex1_500, ENST00000405496.1:In
chr5:36608303..36608429,+	45.8628	-1.61852	0.387081	-4.18134	2.89798e-05	0.00988171	SLC1A3	SLC1A3@ENST00000513646.1:Ex1, ENST00000381918.3:Ex1_500, ENST00000502864.1:Ex1_500, ENST00000512374.1:Ex2Last_500, ENST00000265113.4:Ex2_500, ENST00000416645.2:Ex2_500, ENST00000505202.1:Ex2_500, ENST00000506725.1:Ex2_500, ENST00000504121.1:Ex3Last_500, ENST00000513903.1:Ex3_500
chr4:25665841..25665928,+	23.7211	-1.43084	0.390924	-3.66015	0.000252064	0.0383115	SLC34A2	SLC34A2@ENST00000382051.3:Ex4, ENST00000503434.1:Ex4, ENST00000504570.1:Ex4, ENST00000507530.1:Ex4, ENST00000513204.1:Ex4
chr17:19619854..19619980,-	148.128	-1.82929	0.294026	-6.2215	4.92423e-10	2.01491e-06	SLC47A2	SLC47A2@ENST00000325411.5:Ex1, ENST00000350657.5:Ex1, ENST00000433844.2:Ex1, ENST00000467379.1:Ex1, ENST00000467609.1:Ex1, ENST00000483510.2:Ex1, ENST00000574239.1:Ex1, ENST00000456947.3:Ex1Last, ENST00000463318.1:In
chr11:107582780..107582783,-	109.339	-1.63308	0.321174	-5.08472	3.68172e-07	0.000334778	SLN	SLN@ENST00000305991.2:Ex1, ENST00000531293.1:Ex2, ENST00000525934.1:In
chr14:70497271..70497289,+	108.175	-1.28	0.347391	-3.68461	0.000229056	0.036281	SMOC1	SMOC1@ENST00000361956.3:Ex12Last, ENST00000381280.4:Ex12Last
chr17:76356151..76356245,-	438.571	-1.20552	0.277963	-4.33698	1.44455e-05	0.00622195	SOCS3	SOCS3@ENST00000330871.2:Ex1, ENST00000587578.1:Ex1
chr5:151066450..151066586,-	19983.2	-0.892829	0.237743	-3.75544	0.00017304	0.0301299	SPARC	SPARC@ENST00000231061.4:Ex1, ENST00000521327.1:Ex1, ENST00000521569.1:Ex1, ENST00000522348.1:Ex1, ENST00000538026.1:Ex1
chr4:88450271..88450408,-	7790.61	-1.04818	0.278656	-3.76155	0.000168862	0.0296123	SPARCL1	SPARCL1@ENST00000282470.6:Ex1, ENST00000418378.1:Ex1, ENST00000434434.1:Ex1, ENST00000458304.2:Ex1, ENST00000541496.1:Ex1, ENST00000543631.1:Ex1, ENST00000503414.1:Ex1_500, ENST00000509407.1:In, ENST00000512317.1:In
chr4:1166553..1166632,-	88.4531	-1.60978	0.326141	-4.93583	7.98116e-07	0.00061233	SPON2	SPON2@ENST00000290902.5:Ex1, ENST00000512888.1:Ex1, ENST00000431380.1:Ex1_500, ENST00000503765.1:Ex1_500, ENST00000504909.1:Ex1_500, ENST00000512150.1:Ex1_500, ENST00000514490.1:Ex1_500, ENST00000502483.1:In, ENST00000504871.1:In, ENST00000506266.1:In, ENST00000509233.1:In, ENST00000511672.1:In, ENST00000511679.1:In, ENST00000515004.1:In
chr13:39564883..39564967,-	65.449	-2.03792	0.367962	-5.5384	3.05245e-08	4.68379e-05	STOML3	STOML3@ENST00000379631.4:Ex1, ENST00000423210.1:Ex1
chr2:108994394..108994441,+	782.981	-1.17148	0.283743	-4.12867	3.64875e-05	0.010975	SULT1C4	SULT1C4@ENST00000494122.1:Ex1, ENST00000272452.2:Ex1_500, ENST00000409309.3:Ex1_500
chr14:76448190..76448356,-	227.834	-1.0116	0.282894	-3.57592	0.000349004	0.0478682	TGFB3	TGFB3@ENST00000555193.1:In, ENST00000556674.1:In
chr5:87688005..87688118,+	42.5207	-1.27531	0.342089	-3.72802	0.000192987	0.0324521	TMEM161B-AS1	TMEM161B-AS1@ENST00000508015.1:Ex1, ENST00000501715.2:In, ENST00000501869.2:In, ENST00000504922.1:In, ENST00000510087.1:In
chr1:226070054..226070101,-	135.471	-1.11472	0.301376	-3.69877	0.000216646	0.0350702	TMEM63A	TMEM63A@ENST00000366835.3:Ex1
chr9:117880930..117880933,-	24.9127	-1.79054	0.38852	-4.60862	4.05357e-06	0.00248798	TNC	TNC@ENST00000340094.3:Ex1_500, ENST00000345230.3:Ex1_500, ENST00000346706.3:Ex1_500, ENST00000350763.4:Ex1_500, ENST00000534839.1:Ex1_500, ENST00000535648.1:Ex1_500
chr9:117880803..117880810,-	83.7021	-1.58357	0.339158	-4.66912	3.025e-06	0.00190427	TNC	TNC@ENST00000340094.3:Ex1_500, ENST00000345230.3:Ex1_500, ENST00000346706.3:Ex1_500, ENST00000350763.4:Ex1_500, ENST00000534839.1:Ex1_500, ENST00000535648.1:Ex1_500
chr9:117880868..117880879,-	193.306	-1.415	0.296264	-4.77615	1.7868e-06	0.00125336	TNC	TNC@ENST00000340094.3:Ex1_500, ENST00000345230.3:Ex1_500, ENST00000346706.3:Ex1_500, ENST00000350763.4:Ex1_500, ENST00000534839.1:Ex1_500, ENST00000535648.1:Ex1_500
chr9:117880512..117880515,-	63.3507	-1.40615	0.344472	-4.08203	4.46436e-05	0.0117402	TNC	TNC@ENST00000350763.4:Ex1, ENST00000340094.3:Ex1_500, ENST00000345230.3:Ex1_500, ENST00000346706.3:Ex1_500, ENST00000534839.1:Ex1_500, ENST00000535648.1:Ex1_500
chr13:24144490..24144637,+	715.616	-1.00109	0.261722	-3.82502	0.000130763	0.024138	TNFRSF19	TNFRSF19@ENST00000248484.4:Ex1, ENST00000403372.2:Ex1_500
chr11:4414897..4414944,-	117.232	-1.13928	0.293291	-3.88447	0.000102554	0.0209288	TRIM21	TRIM21@ENST00000254436.7:Ex1, ENST00000543625.1:Ex1
chr2:47235797..47235841,+	40.2334	-1.38802	0.356942	-3.88864	0.000100808	0.0209288	TTC7A	TTC7A@ENST00000263737.6:In, ENST00000319190.5:In, ENST00000394850.2:In, ENST00000409245.1:In, ENST00000409825.1:In, ENST00000440051.1:In, ENST00000441914.1:In, ENST00000461601.1:In, ENST00000484061.1:In, ENST00000491786.1:In
chr12:49658859..49658867,+	507.668	-1.31984	0.26779	-4.92865	8.27995e-07	0.000616003	TUBA1C	TUBA1C@ENST00000301072.6:Ex1, ENST00000549183.1:Ex1, ENST00000541364.1:In, ENST00000549818.1:In, ENST00000552125.1:In, ENST00000552448.1:In
chr15:70994587..70994646,-	63.6966	-1.50473	0.363766	-4.13652	3.52606e-05	0.010975	UACA	UACA@ENST00000379983.2:Ex1, ENST00000558758.1:Ex1, ENST00000560441.1:Ex1, ENST00000322954.6:In, ENST00000539319.1:In, ENST00000560167.1:In
chr17:57915214..57915386,+	185.713	-2.01548	0.344442	-5.85145	4.87315e-09	1.70915e-05	VMP1	VMP1@ENST00000587470.1:Ex1, ENST00000588617.1:Ex1, ENST00000536180.1:Ex10_500, ENST00000539763.1:Ex10_500, ENST00000545362.1:Ex10_500, ENST00000262291.4:Ex11_500, ENST00000592790.1:Ex1Last, ENST00000592619.1:Ex5_500, ENST00000591877.1:Ex6_500, ENST00000537567.1:Ex9_500, ENST00000591782.1:In
chr14:100841682..100841821,-	308.241	-1.05514	0.251949	-4.1879	2.8155e-05	0.00973568	WARS	WARS@ENST00000344102.5:Ex1, ENST00000392882.2:Ex1, ENST00000553808.1:Ex1, ENST00000554509.1:Ex1, ENST00000554820.1:Ex1, ENST00000555031.1:Ex1, ENST00000555410.1:Ex1, ENST00000555464.1:Ex1, ENST00000556295.1:Ex1, ENST00000556698.1:Ex1, ENST00000557094.1:Ex1, ENST00000557135.1:Ex1, ENST00000557347.1:Ex1, ENST00000553395.1:Ex1_500, ENST00000553545.1:Ex1_500, ENST00000555813.1:Ex1_500, ENST0000055633…
chr7:70597115..70597157,+	616.019	-1.12674	0.273708	-4.11656	3.84562e-05	0.0109784	WBSCR17	WBSCR17@ENST00000333538.5:Ex1
chr1:244214561..244214661,+	140.508	-1.76771	0.307853	-5.74203	9.35461e-09	2.19386e-05	ZBTB18	ZBTB18@ENST00000358704.4:Ex1
chr1:230849855..230849885,-	95.0343	-2.74855	0.367226	-7.48463	7.17502e-14	4.40385e-10	AGT	RP11-99J16__A.2@ENST00000412344.1:In|AGT@ENST00000366667.4:Ex1

## Sheet: Hour3_10uMvs3uM
Hour 3 - 10uM vs 3uM down-regulated TSS
UpRegulated
TC chromosome location	baseMean	log2FoldChange	lfcSE	stat	pvalue	padj	GeneName	Annotation
chr2:193060434..193060455,-	10.3953	1.5719	0.413276	3.8035	0.000142666	0.0480278	TMEFF2	TMEFF2@ENST00000272771.5:Ex1
chr19:18308213..18308288,+	296.721	1.13846	0.283467	4.01618	5.91482e-05	0.0256353	MPV17L2	MPV17L2@ENST00000533807.3:Ex4Last_500
DownRegulated
TC chromosome location	baseMean	log2FoldChange	lfcSE	stat	pvalue	padj	GeneName	Annotation
chr12:9268449..9268616,-	1489.49	-2.29752	0.360356	-6.3757	1.8213e-10	7.10427e-07	A2M	A2M@ENST00000318602.7:Ex1, ENST00000467091.1:Ex1, ENST00000497324.1:Ex1, ENST00000539638.1:Ex1, ENST00000404455.2:Ex2
chr12:9256936..9256978,-	9.97525	-1.82829	0.415314	-4.40218	1.07168e-05	0.00817876	A2M	A2M@ENST00000318602.7:Ex11, ENST00000545828.1:Ex2
chr7:137030541..137030592,-	212.023	-1.8107	0.39185	-4.62089	3.82097e-06	0.00362538	AC078842.3	AC078842.3@ENST00000438969.2:In
chr4:183006107..183006236,-	52.3467	-1.75464	0.400134	-4.38513	1.15919e-05	0.00865838	AC108142.1	AC108142.1@ENST00000505537.1:Ex1, ENST00000507869.1:Ex1, ENST00000509012.1:In
chr2:74120107..74120156,+	73.7674	-1.65877	0.406063	-4.085	4.40768e-05	0.02036	ACTG2	ACTG2@ENST00000345517.3:Ex1, ENST00000409624.1:Ex1, ENST00000409731.3:Ex1, ENST00000409918.1:Ex1, ENST00000429756.1:Ex1, ENST00000442912.1:Ex1, ENST00000468543.1:Ex1, ENST00000473016.1:Ex1, ENST00000438902.2:Ex2
chr8:38874507..38874652,+	63.5974	-2.12944	0.389872	-5.46189	4.71097e-08	0.000116255	ADAM9	ADAM9@ENST00000481058.1:Ex1, ENST00000379917.3:Ex6_500, ENST00000468065.1:Ex6_500, ENST00000481873.3:Ex6_500, ENST00000487273.2:Ex6_500
chr9:18474098..18474193,+	52.5425	-1.72315	0.407662	-4.2269	2.36935e-05	0.0136056	ADAMTSL1	ADAMTSL1@ENST00000327883.7:Ex1, ENST00000380548.4:Ex1, ENST00000380566.4:Ex1, ENST00000380570.4:Ex1, ENST00000431052.2:Ex1, ENST00000276935.6:Ex1_500
chr14:105436815..105436843,-	34.4086	-1.59994	0.407913	-3.92226	8.7723e-05	0.0346023	AHNAK2	AHNAK2@ENST00000555122.1:Ex1, ENST00000333244.5:In
chr18:56246144..56246255,-	154.96	-1.47558	0.359482	-4.10474	4.04773e-05	0.0189466	ALPK2	ALPK2@ENST00000587399.1:Ex1, ENST00000587842.1:Ex1, ENST00000590662.1:Ex1Last, ENST00000361673.3:Ex4
chr4:114214576..114214665,+	83.9449	-1.74855	0.337166	-5.18601	2.14851e-07	0.00035917	ANK2	ANK2@ENST00000502701.1:Ex1, ENST00000509550.1:Ex2, ENST00000264366.6:Ex22, ENST00000357077.4:Ex22, ENST00000394537.3:Ex22, ENST00000503423.1:Ex22, ENST00000503271.1:Ex23, ENST00000504454.1:Ex23, ENST00000506722.1:Ex23
chr9:75766655..75766813,+	958.987	-1.44524	0.347394	-4.16025	3.17898e-05	0.0164119	ANXA1	ANXA1@ENST00000257497.6:Ex1, ENST00000456643.1:Ex1, ENST00000468639.1:Ex1, ENST00000415424.1:Ex1_500
chr1:94703133..94703157,-	70.4705	-1.52694	0.354707	-4.30481	1.67129e-05	0.0115044	ARHGAP29	ARHGAP29@ENST00000370217.3:Ex1, ENST00000260526.6:Ex1_500, ENST00000552844.1:In
chr15:45003685..45003742,+	1252.68	-1.81275	0.335098	-5.40961	6.31627e-08	0.000138587	B2M	B2M@ENST00000349264.6:Ex1, ENST00000544417.1:Ex1, ENST00000557901.1:Ex1, ENST00000558401.1:Ex1, ENST00000559720.1:Ex1, ENST00000559916.1:Ex1, ENST00000561424.1:Ex1, ENST00000559907.1:Ex1_500, ENST00000560681.1:Ex1_500
chr3:165555169..165555252,-	116.902	-1.35525	0.355567	-3.8115	0.000138125	0.0475392	BCHE	BCHE@ENST00000264381.3:Ex1, ENST00000479451.1:Ex1, ENST00000482958.1:Ex1, ENST00000488954.1:Ex1, ENST00000497011.1:Ex1, ENST00000540653.1:Ex1
chr1:147013255..147013403,+	233.984	-1.21047	0.313213	-3.86467	0.000111238	0.0398483	BCL9	BCL9@ENST00000234739.3:Ex1
chr6:31982563..31982590,+	120.142	-1.42039	0.358585	-3.96108	7.46104e-05	0.0304567	C4B	C4B@ENST00000435363.2:Ex1, ENST00000425700.2:Ex1_500
chr8:86376232..86376238,+	153.385	-1.41218	0.352437	-4.00691	6.15184e-05	0.0263374	CA2	CA2@ENST00000285379.5:Ex1, ENST00000520127.1:Ex1, ENST00000520996.1:Ex1, ENST00000518231.1:Ex1_500, ENST00000522742.1:Ex1_500
chr7:116166382..116166446,+	34.7575	-1.82437	0.367907	-4.95877	7.09414e-07	0.000996188	CAV1	CAV1@ENST00000393467.1:Ex1, ENST00000393468.1:Ex1, ENST00000489856.1:Ex2Last_500, ENST00000341049.2:Ex2_500, ENST00000393470.1:Ex2_500, ENST00000405348.1:Ex2_500, ENST00000451122.1:Ex2_500, ENST00000456473.1:In
chr17:32582224..32582369,+	6577.3	-1.28713	0.338445	-3.80308	0.00014291	0.0480278	CCL2	CCL2@ENST00000225831.4:Ex1, ENST00000580907.1:Ex1
chr11:35160611..35160748,+	546.614	-1.89867	0.29198	-6.50275	7.88646e-11	3.46078e-07	CD44	CD44@ENST00000263398.6:Ex1, ENST00000360158.4:Ex1, ENST00000415148.2:Ex1, ENST00000425428.2:Ex1, ENST00000428726.2:Ex1, ENST00000433354.2:Ex1, ENST00000433892.2:Ex1, ENST00000437706.2:Ex1, ENST00000449691.2:Ex1, ENST00000526025.1:Ex1, ENST00000526669.2:Ex1, ENST00000528086.1:Ex1, ENST00000278386.6:Ex1_500, ENST00000352818.4:Ex1_500, ENST00000434472.2:Ex1_500, ENST00000442151.2:Ex1_500
chr11:35201838..35201898,+	26.8565	-1.86081	0.388874	-4.78514	1.70867e-06	0.00189941	CD44	CD44@ENST00000531873.1:Ex1, ENST00000525209.1:Ex1_500, ENST00000279452.6:Ex2, ENST00000525211.1:Ex2, ENST00000526000.1:Ex2, ENST00000527889.1:Ex2, ENST00000528455.1:Ex2, ENST00000531118.1:Ex2, ENST00000263398.6:Ex3, ENST00000352818.4:Ex3, ENST00000360158.4:Ex3, ENST00000415148.2:Ex3, ENST00000428726.2:Ex3, ENST00000433354.2:Ex3, ENST00000433892.2:Ex3, ENST00000434472.2:Ex3, ENST00000437706.2:Ex3,…
chr4:110723135..110723304,-	224.527	-2.1505	0.320127	-6.71764	1.84693e-11	1.62096e-07	CFI	CFI@ENST00000394634.2:Ex1, ENST00000394635.3:Ex1, ENST00000512148.1:Ex1, ENST00000510800.1:Ex1_500
chr6:75915766..75915926,-	26.3901	-1.54379	0.396828	-3.89033	0.00010011	0.0382007	COL12A1	COL12A1@ENST00000322507.8:Ex1, ENST00000345356.6:Ex1_500, ENST00000483888.2:Ex1_500
chr17:48278921..48279019,-	830.821	-1.99655	0.350926	-5.68938	1.275e-08	3.44308e-05	COL1A1	COL1A1@ENST00000225964.5:Ex1, ENST00000474644.1:Ex1
chr2:238322784..238322813,-	34.046	-2.61244	0.391171	-6.6785	2.41396e-11	1.69489e-07	COL6A3	COL6A3@ENST00000295550.4:Ex1, ENST00000346358.4:Ex1, ENST00000347401.3:Ex1, ENST00000353578.4:Ex1, ENST00000392003.2:Ex1, ENST00000392004.3:Ex1, ENST00000433762.1:Ex1, ENST00000472056.1:Ex1
chr7:129933001..129933003,+	9.75715	-1.63832	0.413246	-3.9645	7.35485e-05	0.0304567	CPA4	CPA4@ENST00000222482.4:Ex1, ENST00000445470.2:Ex1, ENST00000470542.1:Ex1, ENST00000473956.1:Ex1, ENST00000474254.1:Ex1, ENST00000490117.1:Ex1, ENST00000492072.1:Ex1, ENST00000493259.1:Ex1, ENST00000497388.1:Ex1, ENST00000486598.1:Ex1_500
chr6:56716611..56716734,-	222.958	-1.29289	0.306256	-4.22162	2.42554e-05	0.0136056	DST	DST@ENST00000517937.1:Ex1, ENST00000520645.1:Ex1, ENST00000524302.1:Ex1, ENST00000523967.1:Ex1_500, ENST00000370754.5:In, ENST00000449297.2:In
chr12:96588211..96588378,+	27.5024	-1.49838	0.390686	-3.83526	0.000125432	0.044479	ELK3	ELK3@ENST00000228741.3:Ex1, ENST00000547249.1:Ex1, ENST00000552142.1:Ex1, ENST00000547860.1:Ex1_500
chr7:73442440..73442505,+	99.3058	-1.43648	0.370629	-3.87578	0.000106284	0.0396938	ELN	ELN@ENST00000252034.7:Ex1, ENST00000320492.7:Ex1, ENST00000357036.5:Ex1, ENST00000358929.4:Ex1, ENST00000380553.4:Ex1, ENST00000380562.4:Ex1, ENST00000380575.4:Ex1, ENST00000380576.5:Ex1, ENST00000380584.4:Ex1, ENST00000414324.1:Ex1, ENST00000416107.1:Ex1, ENST00000417091.1:Ex1, ENST00000429192.1:Ex1, ENST00000431562.1:Ex1, ENST00000438880.1:Ex1, ENST00000438906.1:Ex1, ENST00000442310.1:Ex1, ENST…
chr12:13349608..13349739,+	462.292	-1.08924	0.275869	-3.94839	7.86771e-05	0.0313868	EMP1	EMP1@ENST00000256951.5:Ex1, ENST00000396301.3:Ex1, ENST00000431267.2:Ex1, ENST00000535134.1:Ex1, ENST00000538364.1:Ex1, ENST00000541935.1:Ex1, ENST00000542289.1:Ex1, ENST00000542474.1:Ex1, ENST00000544053.1:Ex1
chr5:93219574..93219597,-	85.6818	-1.69434	0.390245	-4.34174	1.41356e-05	0.0101274	FAM172A	FAM172A@ENST00000395965.3:In, ENST00000502503.1:In, ENST00000505869.1:In, ENST00000506398.2:In, ENST00000509163.1:In, ENST00000509739.1:In
chr2:216300786..216300843,-	87.2914	-1.38799	0.365087	-3.8018	0.000143648	0.0480278	FN1	FN1@ENST00000323926.6:Ex1, ENST00000336916.4:Ex1, ENST00000345488.5:Ex1, ENST00000346544.3:Ex1, ENST00000354785.4:Ex1, ENST00000356005.4:Ex1, ENST00000357009.2:Ex1, ENST00000357867.4:Ex1, ENST00000359671.1:Ex1, ENST00000421182.1:Ex1, ENST00000426059.1:Ex1, ENST00000432072.2:Ex1, ENST00000443816.1:Ex1, ENST00000446046.1:Ex1
chr10:48438994..48439164,-	61.355	-1.43421	0.379001	-3.78418	0.000154215	0.0495856	GDF10	GDF10@ENST00000224605.2:Ex1_500
chr17:42992861..42992896,-	3074.33	-1.65168	0.253028	-6.52766	6.68052e-11	3.35038e-07	GFAP	GFAP@ENST00000253408.5:Ex1, ENST00000376990.4:Ex1, ENST00000435360.2:Ex1, ENST00000585728.1:Ex1, ENST00000586793.1:Ex1, ENST00000588037.1:Ex1, ENST00000588735.1:Ex1, ENST00000591327.1:Ex1, ENST00000592320.1:Ex1, ENST00000588316.1:Ex1_500, ENST00000588957.1:Ex1_500, ENST00000593179.1:Ex3Last
chr6:121756776..121756916,+	1906.13	-1.4832	0.284675	-5.21015	1.88687e-07	0.000331203	GJA1	GJA1@ENST00000282561.3:Ex1
chr5:152870456..152870467,+	22.9295	-1.75653	0.397734	-4.41635	1.00381e-05	0.00783108	GRIA1	GRIA1@ENST00000285900.5:Ex1, ENST00000340592.5:Ex1, ENST00000474198.1:Ex1, ENST00000518142.1:Ex1, ENST00000517469.1:Ex1_500, ENST00000521843.2:Ex1_500, ENST00000481559.2:In, ENST00000518862.1:In, ENST00000520353.1:In
chr19:46627917..46627944,-	15.8053	-1.71116	0.415772	-4.11563	3.86131e-05	0.0183183	IGFL3	IGFL3@ENST00000341415.2:Ex1
chr3:197639715..197639883,-	133.646	-1.36356	0.312031	-4.36994	1.24279e-05	0.00908945	IQCG	IQCG@ENST00000469822.1:Ex1, ENST00000478903.1:Ex1, ENST00000485787.1:Ex1, ENST00000473225.1:Ex3Last_500, ENST00000265239.6:In, ENST00000455191.1:In, ENST00000490748.1:In
chr17:73724430..73724516,+	41.1478	-1.67815	0.368997	-4.54788	5.41895e-06	0.00463994	ITGB4	ITGB4@ENST00000582629.1:Ex2, ENST00000449880.2:Ex5, ENST00000584558.1:Ex5, ENST00000200181.3:Ex6, ENST00000339591.3:Ex6, ENST00000450894.3:Ex6, ENST00000579662.1:Ex6, ENST00000580542.1:Ex6
chr4:55991758..55991763,-	45.1246	-1.74462	0.371973	-4.69017	2.72977e-06	0.00290398	KDR	KDR@ENST00000263923.4:Ex1_500, ENST00000512566.1:Ex1_500
chr22:30642745..30642787,-	236.109	-1.70857	0.331593	-5.15262	2.56867e-07	0.00040989	LIF	LIF@ENST00000249075.3:Ex1, ENST00000403987.3:Ex1_500
chr5:96478288..96478368,-	139.364	-2.24903	0.36142	-6.22275	4.88519e-10	1.715e-06	LIX1	LIX1@ENST00000274382.4:Ex1, ENST00000512378.1:Ex1
chr11:33912734..33912904,-	250.662	-1.29369	0.312168	-4.14421	3.40984e-05	0.0170418	LMO2	LMO2@ENST00000257818.2:Ex1_500
chr8:23261630..23261667,-	89.3947	-1.55625	0.323206	-4.81504	1.4717e-06	0.00172218	LOXL2	LOXL2@ENST00000389131.3:Ex1, ENST00000519243.1:Ex1, ENST00000523833.2:Ex1, ENST00000524168.1:Ex1_500, ENST00000520871.1:In, ENST00000524075.1:In, ENST00000524144.1:In|ENTPD4@ENST00000356206.6:In, ENST00000518471.1:In, ENST00000521321.1:In
chr9:72658734..72658783,+	68.8581	-1.69058	0.40259	-4.19926	2.67789e-05	0.0144631	MAMDC2	MAMDC2@ENST00000377182.4:Ex1
chr5:71490217..71490222,+	39.4048	-1.41042	0.37247	-3.78667	0.000152679	0.0495856	MAP1B	MAP1B@ENST00000504492.1:Ex4Last, ENST00000296755.7:Ex5, ENST00000511641.2:Ex6Last, ENST00000513526.2:Ex6Last
chr5:71475455..71475649,+	154.885	-1.39328	0.308893	-4.51055	6.46601e-06	0.00527897	MAP1B	MAP1B@ENST00000504492.1:Ex1, ENST00000296755.7:In, ENST00000511641.2:In, ENST00000512974.1:In, ENST00000513526.2:In
chr17:19290470..19290531,-	331.234	-1.43515	0.268964	-5.33586	9.50944e-08	0.000185466	MFAP4	MFAP4@ENST00000299610.4:Ex1, ENST00000395592.2:Ex1, ENST00000571210.1:Ex1, ENST00000497081.2:Ex1_500
chrX:10645582..10645778,-	139.857	-1.396	0.334556	-4.17269	3.01026e-05	0.0160118	MID1	MID1@ENST00000413894.1:Ex1, ENST00000453318.2:Ex1, ENST00000380785.1:In, ENST00000380787.1:In
chr16:55513068..55513267,+	246.312	-1.29794	0.324852	-3.99549	6.45592e-05	0.0273062	MMP2	MMP2@ENST00000219070.4:Ex1, ENST00000568715.1:In, ENST00000570308.1:In
chr20:35169887..35169936,+	74.3549	-1.62758	0.358998	-4.53369	5.7963e-06	0.00484488	MYL9	MYL9@ENST00000279022.2:Ex1, ENST00000346786.2:Ex1
chr5:16742334..16742336,-	38.6098	-1.59627	0.392003	-4.07208	4.65942e-05	0.0212027	MYO10	MYO10@ENST00000427430.2:Ex1, ENST00000505695.1:Ex1, ENST00000506343.1:Ex1_500, ENST00000508318.1:Ex1_500, ENST00000512061.1:Ex1_500, ENST00000510401.2:In, ENST00000513610.1:In, ENST00000513882.1:In
chr20:50179375..50179416,-	59.2633	-1.30532	0.335108	-3.89521	9.81149e-05	0.0378508	NFATC2	NFATC2@ENST00000414705.1:Ex1_500, ENST00000609507.1:Ex1_500, ENST00000609943.1:Ex1_500
chr11:114167078..114167215,+	25.7169	-1.72807	0.407998	-4.23549	2.28054e-05	0.0135696	NNMT	NNMT@ENST00000299964.3:Ex1, ENST00000546313.1:Ex1, ENST00000535401.1:Ex3, ENST00000541090.1:In
chr1:68849933..68849989,-	357.843	-2.63218	0.303624	-8.66921	4.35121e-18	1.52754e-13	None	None@None:None
chr5:146939416..146939577,+	66.0014	-1.86948	0.348967	-5.35719	8.45278e-08	0.000174555	None	None@None:None
chr8:41045184..41045185,+	13.7877	-1.75039	0.41555	-4.21223	2.52859e-05	0.0138701	None	None@None:None
chr5:92936362..92936364,+	9.10325	-1.56227	0.413044	-3.78233	0.00015537	0.0495856	None	None@None:None
chr10:92922742..92922830,+	53.866	-1.3048	0.343884	-3.7943	0.000148063	0.0490369	None	None@None:None
chr7:107968915..107969011,-	69.9146	-1.93483	0.354854	-5.45248	4.96732e-08	0.000116255	NRCAM	NRCAM@ENST00000442580.1:Ex1, ENST00000456431.1:Ex1, ENST00000351718.4:In, ENST00000379022.4:In, ENST00000379024.4:In, ENST00000379028.3:In, ENST00000413765.2:In, ENST00000418239.1:In
chr10:92980346..92980540,+	310.228	-1.22325	0.323374	-3.78277	0.000155094	0.0495856	PCGF5	PCGF5@ENST00000490164.1:Ex1, ENST00000336126.5:Ex1_500, ENST00000496708.1:Ex2, ENST00000371687.2:In, ENST00000543648.1:In
chr1:66458296..66458418,+	53.381	-1.82281	0.372381	-4.89502	9.82963e-07	0.00123125	PDE4B	PDE4B@ENST00000423207.2:Ex1, ENST00000531358.1:Ex1, ENST00000532040.1:Ex1, ENST00000526666.1:Ex1_500, ENST00000329654.4:In, ENST00000341517.4:In, ENST00000371049.3:In
chr1:13910274..13910355,+	1572.09	-1.4177	0.33143	-4.27752	1.88988e-05	0.0125181	PDPN	PDPN@ENST00000294489.6:Ex1, ENST00000376057.4:Ex1, ENST00000506205.1:Ex1, ENST00000510906.1:Ex1, ENST00000376061.4:Ex1_500, ENST00000509009.1:Ex1_500, ENST00000513143.1:Ex1_500
chr19:18451419..18451456,+	145.427	-1.38881	0.297901	-4.66197	3.13203e-06	0.00323392	PGPEP1	PGPEP1@ENST00000252813.5:Ex1, ENST00000269919.6:Ex1, ENST00000595066.1:Ex1, ENST00000596962.1:Ex1, ENST00000597431.2:Ex1, ENST00000600283.2:Ex1, ENST00000604499.2:Ex1
chr8:75736711..75736779,+	2106.54	-1.2806	0.330832	-3.87085	0.000108458	0.0398483	PI15	PI15@ENST00000260113.2:Ex1, ENST00000523773.1:Ex1_500
chr8:42065046..42065226,-	1575.95	-1.27236	0.297888	-4.27128	1.94356e-05	0.0125416	PLAT	PLAT@ENST00000220809.4:Ex1, ENST00000270189.6:Ex1, ENST00000352041.3:Ex1, ENST00000429089.2:Ex1, ENST00000429710.2:Ex1, ENST00000519510.1:Ex1, ENST00000524009.1:Ex1
chrX:114795420..114795564,+	805.201	-1.08256	0.273156	-3.96315	7.39678e-05	0.0304567	PLS3	PLS3@ENST00000355899.3:Ex1, ENST00000489283.1:Ex1, ENST00000537301.1:Ex1, ENST00000289290.3:Ex1_500
chr13:38172901..38172904,-	70.0118	-1.70339	0.412176	-4.13267	3.58568e-05	0.0174366	POSTN	POSTN@ENST00000379747.4:Ex1, ENST00000541179.1:Ex1, ENST00000379742.4:Ex1_500, ENST00000379743.4:Ex1_500, ENST00000379749.4:Ex1_500, ENST00000541481.1:Ex1_500
chr3:64210960..64211122,-	96.4702	-1.60338	0.335259	-4.78249	1.73136e-06	0.00189941	PRICKLE2	PRICKLE2@ENST00000295902.6:Ex1, ENST00000498162.1:In, ENST00000564377.1:In, ENST00000569824.1:In
chr1:117452538..117452547,+	74.7494	-1.40644	0.347183	-4.05101	5.09962e-05	0.0223784	PTGFRN	PTGFRN@ENST00000393203.2:Ex1_500
chr8:52721980..52722034,-	98.0961	-1.51325	0.338576	-4.46945	7.84226e-06	0.00625706	PXDNL	PXDNL@ENST00000356297.4:Ex1, ENST00000543296.1:Ex1
chr5:36301989..36302037,-	76.6768	-1.72916	0.404156	-4.27844	1.88209e-05	0.0125181	RANBP3L	RANBP3L@ENST00000296604.3:Ex1, ENST00000502994.1:Ex1, ENST00000515759.1:Ex1, ENST00000505865.1:Ex1_500
chr21:35899118..35899280,-	170.864	-1.82603	0.366244	-4.98583	6.16956e-07	0.000902452	RCAN1	RCAN1@ENST00000381132.2:Ex1, ENST00000481448.1:Ex1, ENST00000492600.1:Ex1, ENST00000313806.4:In, ENST00000399272.1:In, ENST00000443408.2:In, ENST00000463276.1:In, ENST00000487990.1:In, ENST00000489903.1:In
chr3:16555022..16555032,-	347.736	-1.27826	0.309497	-4.13012	3.62581e-05	0.0174366	RFTN1	RFTN1@ENST00000334133.4:Ex1, ENST00000453536.1:Ex1, ENST00000431547.1:Ex1_500, ENST00000451036.1:Ex1_500
chr4:3371913..3372018,+	60.9994	-1.89526	0.360956	-5.25066	1.51556e-07	0.000280027	RGS12	RGS12@ENST00000338806.4:Ex1, ENST00000506998.1:Ex1, ENST00000306648.7:In, ENST00000336727.3:In, ENST00000344733.5:In, ENST00000382788.3:In, ENST00000506631.1:In, ENST00000511805.1:In, ENST00000513784.3:In, ENST00000514268.1:In, ENST00000543385.1:In
chr14:72400174..72400284,+	261.798	-1.4441	0.334167	-4.32149	1.54978e-05	0.0108813	RGS6	RGS6@ENST00000553525.1:In, ENST00000553530.1:In, ENST00000554474.1:In, ENST00000555571.1:In, ENST00000556437.1:In
chr14:95078714..95078731,+	133.177	-2.55932	0.338013	-7.57165	3.68518e-14	6.4686e-10	RP11-986E7.7	RP11-986E7.7@ENST00000553947.1:Ex4|SERPINA3@ENST00000393078.3:Ex1, ENST00000393080.4:Ex1, ENST00000467132.1:Ex1, ENST00000485588.1:Ex1, ENST00000555820.1:Ex1, ENST00000556388.1:Ex1, ENST00000556968.1:Ex1_500
chr21:30391619..30391679,-	130.142	-1.6088	0.353027	-4.55714	5.18538e-06	0.00455094	RWDD2B	RWDD2B@ENST00000286777.2:Ex1, ENST00000466746.1:Ex1, ENST00000471269.1:Ex1, ENST00000472184.1:Ex1, ENST00000481411.1:Ex1, ENST00000486719.1:Ex1, ENST00000493196.1:Ex1
chr1:152009436..152009501,-	118.177	-1.41171	0.340068	-4.15126	3.30651e-05	0.016823	S100A11	S100A11@ENST00000271638.2:Ex1, ENST00000478109.1:In
chr17:73688310..73688408,+	27.6844	-1.85989	0.400645	-4.64223	3.44663e-06	0.00345707	SAP30BP	SAP30BP@ENST00000580601.1:Ex1, ENST00000584240.1:Ex1, ENST00000583063.1:Ex1_500, ENST00000578288.1:Ex5Last_500, ENST00000293208.9:In, ENST00000355423.3:In, ENST00000542343.1:In, ENST00000577292.1:In, ENST00000578354.1:In, ENST00000578909.1:In, ENST00000579864.1:In, ENST00000579877.1:In, ENST00000580322.1:In, ENST00000580484.1:In, ENST00000582022.1:In, ENST00000583536.1:In, ENST00000583737.1:In, E…
chr4:174320259..174320417,-	1254.7	-0.935948	0.230831	-4.05469	5.01999e-05	0.0223078	SCRG1	SCRG1@ENST00000296506.3:Ex1, ENST00000512188.1:Ex5
chr7:83824458..83824469,-	40.6416	-1.44981	0.383584	-3.77964	0.000157053	0.0496713	SEMA3A	SEMA3A@ENST00000420047.1:Ex1, ENST00000265362.4:Ex1_500, ENST00000436949.1:Ex1_500, ENST00000424555.1:In, ENST00000448879.1:In
chr7:100770383..100770498,+	55.4179	-1.55735	0.368403	-4.2273	2.36515e-05	0.0136056	SERPINE1	SERPINE1@ENST00000223095.4:Ex1, ENST00000445463.2:Ex1
chr5:36608303..36608429,+	45.8628	-1.56294	0.399711	-3.91017	9.22311e-05	0.0359763	SLC1A3	SLC1A3@ENST00000513646.1:Ex1, ENST00000381918.3:Ex1_500, ENST00000502864.1:Ex1_500, ENST00000512374.1:Ex2Last_500, ENST00000265113.4:Ex2_500, ENST00000416645.2:Ex2_500, ENST00000505202.1:Ex2_500, ENST00000506725.1:Ex2_500, ENST00000504121.1:Ex3Last_500, ENST00000513903.1:Ex3_500
chr4:25665841..25665928,+	23.7211	-1.70427	0.401659	-4.24308	2.20475e-05	0.013356	SLC34A2	SLC34A2@ENST00000382051.3:Ex4, ENST00000503434.1:Ex4, ENST00000504570.1:Ex4, ENST00000507530.1:Ex4, ENST00000513204.1:Ex4
chr17:19619854..19619980,-	148.128	-1.54299	0.315223	-4.89491	9.83512e-07	0.00123125	SLC47A2	SLC47A2@ENST00000325411.5:Ex1, ENST00000350657.5:Ex1, ENST00000433844.2:Ex1, ENST00000467379.1:Ex1, ENST00000467609.1:Ex1, ENST00000483510.2:Ex1, ENST00000574239.1:Ex1, ENST00000456947.3:Ex1Last, ENST00000463318.1:In
chr11:107582780..107582783,-	109.339	-1.57813	0.34127	-4.62429	3.75891e-06	0.00362538	SLN	SLN@ENST00000305991.2:Ex1, ENST00000531293.1:Ex2, ENST00000525934.1:In
chr14:70459140..70459143,+	16.893	-1.58547	0.415394	-3.81679	0.000135198	0.0474627	SMOC1	SMOC1@ENST00000361956.3:Ex6, ENST00000381280.4:Ex6
chr4:186696535..186696651,-	39.4703	-1.41108	0.365098	-3.86492	0.000111126	0.0398483	SORBS2	SORBS2@ENST00000425679.1:Ex1, ENST00000435480.1:Ex1, ENST00000444771.1:Ex1, ENST00000445115.1:Ex1, ENST00000451701.1:Ex1, ENST00000457247.1:Ex1, ENST00000457934.1:Ex1, ENST00000319454.6:Ex1_500, ENST00000414724.1:Ex1_500, ENST00000430503.1:Ex1_500, ENST00000450341.1:Ex1_500, ENST00000456596.1:Ex1_500, ENST00000284776.7:In, ENST00000319471.9:In, ENST00000355634.5:In, ENST00000393523.2:In, ENST0000…
chrX:99899189..99899218,+	20.7669	-2.01775	0.407944	-4.94613	7.57024e-07	0.00102216	SRPX2	SRPX2@ENST00000373004.3:Ex1, ENST00000481988.1:Ex1
chr13:39564883..39564967,-	65.449	-1.76291	0.384093	-4.58979	4.43693e-06	0.00409902	STOML3	STOML3@ENST00000379631.4:Ex1, ENST00000423210.1:Ex1
chr8:70378859..70379032,+	25.1769	-1.52533	0.39451	-3.86639	0.000110458	0.0398483	SULF1	SULF1@ENST00000260128.4:Ex1, ENST00000458141.2:Ex1, ENST00000525061.1:Ex1, ENST00000528286.1:Ex1_500, ENST00000529134.1:Ex1_500
chr11:85430105..85430125,-	100.969	-1.3824	0.349418	-3.9563	7.61189e-05	0.0307153	SYTL2	SYTL2@ENST00000389958.3:Ex1, ENST00000526999.1:Ex1, ENST00000528566.1:Ex1, ENST00000529581.1:Ex1, ENST00000532995.1:Ex1, ENST00000533057.1:Ex1, ENST00000533577.1:Ex1, ENST00000533892.1:Ex1, ENST00000534554.1:Ex1, ENST00000530894.1:Ex1_500, ENST00000316356.4:In, ENST00000354566.3:In, ENST00000359152.5:In, ENST00000389959.4:In, ENST00000389960.4:In, ENST00000524452.1:In, ENST00000525423.1:In, ENST0…
chr5:167181876..167182009,+	86.9662	-1.81594	0.397276	-4.57098	4.85453e-06	0.00436982	TENM2	TENM2@ENST00000519204.1:Ex1, ENST00000520394.1:Ex1, ENST00000518659.1:In, ENST00000520393.1:In, ENST00000545108.1:In
chr5:135364642..135364681,+	199.731	-1.63915	0.38398	-4.26885	1.96487e-05	0.0125416	TGFBI	TGFBI@ENST00000442011.2:Ex1, ENST00000504185.1:Ex1, ENST00000506699.1:Ex1, ENST00000305126.8:Ex1_500, ENST00000507018.1:Ex1_500
chr9:117880930..117880933,-	24.9127	-1.95391	0.399711	-4.8883	1.0171e-06	0.00123125	TNC	TNC@ENST00000340094.3:Ex1_500, ENST00000345230.3:Ex1_500, ENST00000346706.3:Ex1_500, ENST00000350763.4:Ex1_500, ENST00000534839.1:Ex1_500, ENST00000535648.1:Ex1_500
chr9:117880868..117880879,-	193.306	-1.81598	0.316888	-5.73066	1.00041e-08	2.9267e-05	TNC	TNC@ENST00000340094.3:Ex1_500, ENST00000345230.3:Ex1_500, ENST00000346706.3:Ex1_500, ENST00000350763.4:Ex1_500, ENST00000534839.1:Ex1_500, ENST00000535648.1:Ex1_500
chr9:117880803..117880810,-	83.7021	-1.8034	0.357472	-5.04485	4.53866e-07	0.000692757	TNC	TNC@ENST00000340094.3:Ex1_500, ENST00000345230.3:Ex1_500, ENST00000346706.3:Ex1_500, ENST00000350763.4:Ex1_500, ENST00000534839.1:Ex1_500, ENST00000535648.1:Ex1_500
chr9:117880429..117880485,-	2731.78	-1.18389	0.278534	-4.25044	2.13352e-05	0.013356	TNC	TNC@ENST00000340094.3:Ex1, ENST00000345230.3:Ex1, ENST00000346706.3:Ex1, ENST00000350763.4:Ex1, ENST00000534839.1:Ex1, ENST00000535648.1:Ex1
chr14:22989356..22989409,+	25.782	-1.71825	0.414861	-4.14175	3.44662e-05	0.0170418	TRAJ24	TRAJ24@ENST00000390513.1:Ex1Last_500|TRAJ23@ENST00000390514.1:Ex1Last
chr12:49658859..49658867,+	507.668	-1.10621	0.290028	-3.81415	0.000136654	0.0474988	TUBA1C	TUBA1C@ENST00000301072.6:Ex1, ENST00000549183.1:Ex1, ENST00000541364.1:In, ENST00000549818.1:In, ENST00000552125.1:In, ENST00000552448.1:In
chr12:104680750..104680835,+	243.323	-1.21959	0.299689	-4.06952	4.71091e-05	0.0212027	TXNRD1	TXNRD1@ENST00000354940.6:Ex1, ENST00000388854.3:Ex1, ENST00000503506.2:Ex1, ENST00000526207.1:Ex1, ENST00000526390.1:Ex1, ENST00000526580.1:Ex1, ENST00000526691.1:Ex1, ENST00000528079.2:Ex1, ENST00000529546.1:Ex1, ENST00000529751.1:Ex1, ENST00000531689.1:Ex1, ENST00000531691.1:Ex1, ENST00000540716.1:Ex1, ENST00000524698.1:Ex1_500, ENST00000529784.1:Ex1_500, ENST00000542918.1:Ex1_500, ENST00000526…
chr15:70994587..70994646,-	63.6966	-1.61265	0.380082	-4.24289	2.2066e-05	0.013356	UACA	UACA@ENST00000379983.2:Ex1, ENST00000558758.1:Ex1, ENST00000560441.1:Ex1, ENST00000322954.6:In, ENST00000539319.1:In, ENST00000560167.1:In
chr17:57915214..57915386,+	185.713	-2.64437	0.362693	-7.29094	3.0781e-13	3.602e-09	VMP1	VMP1@ENST00000587470.1:Ex1, ENST00000588617.1:Ex1, ENST00000536180.1:Ex10_500, ENST00000539763.1:Ex10_500, ENST00000545362.1:Ex10_500, ENST00000262291.4:Ex11_500, ENST00000592790.1:Ex1Last, ENST00000592619.1:Ex5_500, ENST00000591877.1:Ex6_500, ENST00000537567.1:Ex9_500, ENST00000591782.1:In
chr14:100841682..100841821,-	308.241	-1.13854	0.27323	-4.16695	3.08697e-05	0.0161748	WARS	WARS@ENST00000344102.5:Ex1, ENST00000392882.2:Ex1, ENST00000553808.1:Ex1, ENST00000554509.1:Ex1, ENST00000554820.1:Ex1, ENST00000555031.1:Ex1, ENST00000555410.1:Ex1, ENST00000555464.1:Ex1, ENST00000556295.1:Ex1, ENST00000556698.1:Ex1, ENST00000557094.1:Ex1, ENST00000557135.1:Ex1, ENST00000557347.1:Ex1, ENST00000553395.1:Ex1_500, ENST00000553545.1:Ex1_500, ENST00000555813.1:Ex1_500, ENST0000055633…
chr1:180854279..180854366,+	65.3709	-1.49411	0.385377	-3.87702	0.000105745	0.0396938	XPR1	XPR1@ENST00000367589.3:Ex14Last, ENST00000367590.4:Ex15Last
chr1:244214561..244214661,+	140.508	-2.14005	0.327433	-6.53583	6.32564e-11	3.35038e-07	ZBTB18	ZBTB18@ENST00000358704.4:Ex1
chr1:230849855..230849885,-	95.0343	-2.20299	0.383477	-5.74478	9.20392e-09	2.9267e-05	AGT	RP11-99J16__A.2@ENST00000412344.1:In|AGT@ENST00000366667.4:Ex1

## Sheet: Hour3_10uMvs0uMand3uM
Hour 3 - 10uM vs 3uM and 0uM down-regulated TSS
TC chromosome location	baseMean	log2FoldChange	lfcSE	stat	pvalue	padj	GeneName	Annotation
chr1:68849933..68849989,-	357.843	-2.93863	0.282787	-10.3917	2.70584e-25	6.6431e-21	None	None@None:None
chr14:95078714..95078731,+	133.177	-2.68719	0.319068	-8.422	3.70098e-17	3.02876e-13	RP11-986E7.7	RP11-986E7.7@ENST00000553947.1:Ex4|SERPINA3@ENST00000393078.3:Ex1, ENST00000393080.4:Ex1, ENST00000467132.1:Ex1, ENST00000485588.1:Ex1, ENST00000555820.1:Ex1, ENST00000556388.1:Ex1, ENST00000556968.1:Ex1_500
chr17:42992861..42992896,-	3074.33	-1.95706	0.231531	-8.45268	2.84699e-17	3.02876e-13	GFAP	GFAP@ENST00000253408.5:Ex1, ENST00000376990.4:Ex1, ENST00000435360.2:Ex1, ENST00000585728.1:Ex1, ENST00000586793.1:Ex1, ENST00000588037.1:Ex1, ENST00000588735.1:Ex1, ENST00000591327.1:Ex1, ENST00000592320.1:Ex1, ENST00000588316.1:Ex1_500, ENST00000588957.1:Ex1_500, ENST00000593179.1:Ex3Last
chr1:230849855..230849885,-	95.0343	-2.74855	0.367226	-7.48463	7.17502e-14	4.40385e-10	AGT	RP11-99J16__A.2@ENST00000412344.1:In|AGT@ENST00000366667.4:Ex1
chr4:110723135..110723304,-	224.527	-2.11326	0.299359	-7.05926	1.67387e-12	8.21905e-09	CFI	CFI@ENST00000394634.2:Ex1, ENST00000394635.3:Ex1, ENST00000512148.1:Ex1, ENST00000510800.1:Ex1_500
chr17:19619854..19619980,-	148.128	-1.82929	0.294026	-6.2215	4.92423e-10	2.01491e-06	SLC47A2	SLC47A2@ENST00000325411.5:Ex1, ENST00000350657.5:Ex1, ENST00000433844.2:Ex1, ENST00000467379.1:Ex1, ENST00000467609.1:Ex1, ENST00000483510.2:Ex1, ENST00000574239.1:Ex1, ENST00000456947.3:Ex1Last, ENST00000463318.1:In
chr17:57915214..57915386,+	185.713	-2.01548	0.344442	-5.85145	4.87315e-09	1.70915e-05	VMP1	VMP1@ENST00000587470.1:Ex1, ENST00000588617.1:Ex1, ENST00000536180.1:Ex10_500, ENST00000539763.1:Ex10_500, ENST00000545362.1:Ex10_500, ENST00000262291.4:Ex11_500, ENST00000592790.1:Ex1Last, ENST00000592619.1:Ex5_500, ENST00000591877.1:Ex6_500, ENST00000537567.1:Ex9_500, ENST00000591782.1:In
chr1:244214561..244214661,+	140.508	-1.76771	0.307853	-5.74203	9.35461e-09	2.19386e-05	ZBTB18	ZBTB18@ENST00000358704.4:Ex1
chr5:146939416..146939577,+	66.0014	-1.89192	0.330636	-5.72206	1.05242e-08	2.19386e-05	None	None@None:None
chr17:19290470..19290531,-	331.234	-1.42783	0.247934	-5.75889	8.46688e-09	2.19386e-05	MFAP4	MFAP4@ENST00000299610.4:Ex1, ENST00000395592.2:Ex1, ENST00000571210.1:Ex1, ENST00000497081.2:Ex1_500
chr21:35899118..35899280,-	170.864	-1.98667	0.347388	-5.71888	1.07231e-08	2.19386e-05	RCAN1	RCAN1@ENST00000381132.2:Ex1, ENST00000481448.1:Ex1, ENST00000492600.1:Ex1, ENST00000313806.4:In, ENST00000399272.1:In, ENST00000443408.2:In, ENST00000463276.1:In, ENST00000487990.1:In, ENST00000489903.1:In
chr4:3371913..3372018,+	60.9994	-1.94216	0.343264	-5.65792	1.53214e-08	2.89351e-05	RGS12	RGS12@ENST00000338806.4:Ex1, ENST00000506998.1:Ex1, ENST00000306648.7:In, ENST00000336727.3:In, ENST00000344733.5:In, ENST00000382788.3:In, ENST00000506631.1:In, ENST00000511805.1:In, ENST00000513784.3:In, ENST00000514268.1:In, ENST00000543385.1:In
chr11:33912734..33912904,-	250.662	-1.62027	0.290186	-5.58356	2.35644e-08	4.13235e-05	LMO2	LMO2@ENST00000257818.2:Ex1_500
chr3:197639715..197639883,-	133.646	-1.61432	0.290754	-5.55218	2.82128e-08	4.61769e-05	IQCG	IQCG@ENST00000469822.1:Ex1, ENST00000478903.1:Ex1, ENST00000485787.1:Ex1, ENST00000473225.1:Ex3Last_500, ENST00000265239.6:In, ENST00000455191.1:In, ENST00000490748.1:In
chr13:39564883..39564967,-	65.449	-2.03792	0.367962	-5.5384	3.05245e-08	4.68379e-05	STOML3	STOML3@ENST00000379631.4:Ex1, ENST00000423210.1:Ex1
chr14:72400174..72400284,+	261.798	-1.69301	0.312735	-5.41356	6.1783e-08	8.92255e-05	RGS6	RGS6@ENST00000553525.1:In, ENST00000553530.1:In, ENST00000554474.1:In, ENST00000555571.1:In, ENST00000556437.1:In
chr5:93219574..93219597,-	85.6818	-2.01854	0.374947	-5.38352	7.30423e-08	9.96256e-05	FAM172A	FAM172A@ENST00000395965.3:In, ENST00000502503.1:In, ENST00000505869.1:In, ENST00000506398.2:In, ENST00000509163.1:In, ENST00000509739.1:In
chr8:42065046..42065226,-	1575.95	-1.47305	0.275361	-5.34951	8.81943e-08	0.000113961	PLAT	PLAT@ENST00000220809.4:Ex1, ENST00000270189.6:Ex1, ENST00000352041.3:Ex1, ENST00000429089.2:Ex1, ENST00000429710.2:Ex1, ENST00000519510.1:Ex1, ENST00000524009.1:Ex1
chr15:45003685..45003742,+	1252.68	-1.67047	0.313369	-5.33068	9.78451e-08	0.00012011	B2M	B2M@ENST00000349264.6:Ex1, ENST00000544417.1:Ex1, ENST00000557901.1:Ex1, ENST00000558401.1:Ex1, ENST00000559720.1:Ex1, ENST00000559916.1:Ex1, ENST00000561424.1:Ex1, ENST00000559907.1:Ex1_500, ENST00000560681.1:Ex1_500
chr8:38874507..38874652,+	63.5974	-1.9811	0.375505	-5.27582	1.32163e-07	0.000154511	ADAM9	ADAM9@ENST00000481058.1:Ex1, ENST00000379917.3:Ex6_500, ENST00000468065.1:Ex6_500, ENST00000481873.3:Ex6_500, ENST00000487273.2:Ex6_500
chr11:35160611..35160748,+	546.614	-1.42253	0.27031	-5.26258	1.42045e-07	0.000158516	CD44	CD44@ENST00000263398.6:Ex1, ENST00000360158.4:Ex1, ENST00000415148.2:Ex1, ENST00000425428.2:Ex1, ENST00000428726.2:Ex1, ENST00000433354.2:Ex1, ENST00000433892.2:Ex1, ENST00000437706.2:Ex1, ENST00000449691.2:Ex1, ENST00000526025.1:Ex1, ENST00000526669.2:Ex1, ENST00000528086.1:Ex1, ENST00000278386.6:Ex1_500, ENST00000352818.4:Ex1_500, ENST00000434472.2:Ex1_500, ENST00000442151.2:Ex1_500
chr21:30391619..30391679,-	130.142	-1.74422	0.333204	-5.23469	1.6526e-07	0.000176404	RWDD2B	RWDD2B@ENST00000286777.2:Ex1, ENST00000466746.1:Ex1, ENST00000471269.1:Ex1, ENST00000472184.1:Ex1, ENST00000481411.1:Ex1, ENST00000486719.1:Ex1, ENST00000493196.1:Ex1
chr6:121756776..121756916,+	1906.13	-1.35811	0.262332	-5.17707	2.25399e-07	0.000230574	GJA1	GJA1@ENST00000282561.3:Ex1
chr12:9268449..9268616,-	1489.49	-1.75322	0.340371	-5.15091	2.59225e-07	0.000244778	A2M	A2M@ENST00000318602.7:Ex1, ENST00000467091.1:Ex1, ENST00000497324.1:Ex1, ENST00000539638.1:Ex1, ENST00000404455.2:Ex2
chr11:107582780..107582783,-	109.339	-1.63308	0.321174	-5.08472	3.68172e-07	0.000334778	SLN	SLN@ENST00000305991.2:Ex1, ENST00000531293.1:Ex2, ENST00000525934.1:In
chr5:96478288..96478368,-	139.364	-1.72514	0.343152	-5.02734	4.97328e-07	0.000421031	LIX1	LIX1@ENST00000274382.4:Ex1, ENST00000512378.1:Ex1
chr12:49658859..49658867,+	507.668	-1.31984	0.26779	-4.92865	8.27995e-07	0.000616003	TUBA1C	TUBA1C@ENST00000301072.6:Ex1, ENST00000549183.1:Ex1, ENST00000541364.1:In, ENST00000549818.1:In, ENST00000552125.1:In, ENST00000552448.1:In
chr9:117880868..117880879,-	193.306	-1.415	0.296264	-4.77615	1.7868e-06	0.00125336	TNC	TNC@ENST00000340094.3:Ex1_500, ENST00000345230.3:Ex1_500, ENST00000346706.3:Ex1_500, ENST00000350763.4:Ex1_500, ENST00000534839.1:Ex1_500, ENST00000535648.1:Ex1_500
chr17:73688310..73688408,+	27.6844	-1.81786	0.389084	-4.67216	2.9805e-06	0.00190427	SAP30BP	SAP30BP@ENST00000580601.1:Ex1, ENST00000584240.1:Ex1, ENST00000583063.1:Ex1_500, ENST00000578288.1:Ex5Last_500, ENST00000293208.9:In, ENST00000355423.3:In, ENST00000542343.1:In, ENST00000577292.1:In, ENST00000578354.1:In, ENST00000578909.1:In, ENST00000579864.1:In, ENST00000579877.1:In, ENST00000580322.1:In, ENST00000580484.1:In, ENST00000582022.1:In, ENST00000583536.1:In, ENST00000583737.1:In, E…
chr9:117880803..117880810,-	83.7021	-1.58357	0.339158	-4.66912	3.025e-06	0.00190427	TNC	TNC@ENST00000340094.3:Ex1_500, ENST00000345230.3:Ex1_500, ENST00000346706.3:Ex1_500, ENST00000350763.4:Ex1_500, ENST00000534839.1:Ex1_500, ENST00000535648.1:Ex1_500
chr9:117880930..117880933,-	24.9127	-1.79054	0.38852	-4.60862	4.05357e-06	0.00248798	TNC	TNC@ENST00000340094.3:Ex1_500, ENST00000345230.3:Ex1_500, ENST00000346706.3:Ex1_500, ENST00000350763.4:Ex1_500, ENST00000534839.1:Ex1_500, ENST00000535648.1:Ex1_500
chr7:116166382..116166446,+	34.7575	-1.61422	0.352607	-4.57796	4.6953e-06	0.00274463	CAV1	CAV1@ENST00000393467.1:Ex1, ENST00000393468.1:Ex1, ENST00000489856.1:Ex2Last_500, ENST00000341049.2:Ex2_500, ENST00000393470.1:Ex2_500, ENST00000405348.1:Ex2_500, ENST00000451122.1:Ex2_500, ENST00000456473.1:In
chr12:13349608..13349739,+	462.292	-1.1594	0.254053	-4.56362	5.02797e-06	0.00278875	EMP1	EMP1@ENST00000256951.5:Ex1, ENST00000396301.3:Ex1, ENST00000431267.2:Ex1, ENST00000535134.1:Ex1, ENST00000538364.1:Ex1, ENST00000541935.1:Ex1, ENST00000542289.1:Ex1, ENST00000542474.1:Ex1, ENST00000544053.1:Ex1
chr7:137030541..137030592,-	212.023	-1.68184	0.376907	-4.46223	8.11113e-06	0.00406401	AC078842.3	AC078842.3@ENST00000438969.2:In
chr5:36301989..36302037,-	76.6768	-1.74427	0.39287	-4.43982	9.00347e-06	0.00442088	RANBP3L	RANBP3L@ENST00000296604.3:Ex1, ENST00000502994.1:Ex1, ENST00000515759.1:Ex1, ENST00000505865.1:Ex1_500
chr20:50179375..50179416,-	59.2633	-1.397	0.315445	-4.42865	9.48238e-06	0.00456474	NFATC2	NFATC2@ENST00000414705.1:Ex1_500, ENST00000609507.1:Ex1_500, ENST00000609943.1:Ex1_500
chr5:16742334..16742336,-	38.6098	-1.66291	0.377782	-4.40179	1.07362e-05	0.00497331	MYO10	MYO10@ENST00000427430.2:Ex1, ENST00000505695.1:Ex1, ENST00000506343.1:Ex1_500, ENST00000508318.1:Ex1_500, ENST00000512061.1:Ex1_500, ENST00000510401.2:In, ENST00000513610.1:In, ENST00000513882.1:In
chr7:73442440..73442505,+	99.3058	-1.5292	0.352384	-4.33957	1.42763e-05	0.00622195	ELN	ELN@ENST00000252034.7:Ex1, ENST00000320492.7:Ex1, ENST00000357036.5:Ex1, ENST00000358929.4:Ex1, ENST00000380553.4:Ex1, ENST00000380562.4:Ex1, ENST00000380575.4:Ex1, ENST00000380576.5:Ex1, ENST00000380584.4:Ex1, ENST00000414324.1:Ex1, ENST00000416107.1:Ex1, ENST00000417091.1:Ex1, ENST00000429192.1:Ex1, ENST00000431562.1:Ex1, ENST00000438880.1:Ex1, ENST00000438906.1:Ex1, ENST00000442310.1:Ex1, ENST…
chr3:16555022..16555032,-	347.736	-1.23219	0.287541	-4.28528	1.82507e-05	0.00722698	RFTN1	RFTN1@ENST00000334133.4:Ex1, ENST00000453536.1:Ex1, ENST00000431547.1:Ex1_500, ENST00000451036.1:Ex1_500
chr8:23261630..23261667,-	89.3947	-1.30058	0.303796	-4.2811	1.85973e-05	0.00724734	LOXL2	LOXL2@ENST00000389131.3:Ex1, ENST00000519243.1:Ex1, ENST00000523833.2:Ex1, ENST00000524168.1:Ex1_500, ENST00000520871.1:In, ENST00000524075.1:In, ENST00000524144.1:In|ENTPD4@ENST00000356206.6:In, ENST00000518471.1:In, ENST00000521321.1:In
chr2:238322784..238322813,-	34.046	-1.62823	0.380763	-4.27623	1.90085e-05	0.00729183	COL6A3	COL6A3@ENST00000295550.4:Ex1, ENST00000346358.4:Ex1, ENST00000347401.3:Ex1, ENST00000353578.4:Ex1, ENST00000392003.2:Ex1, ENST00000392004.3:Ex1, ENST00000433762.1:Ex1, ENST00000472056.1:Ex1
chr14:100841682..100841821,-	308.241	-1.05514	0.251949	-4.1879	2.8155e-05	0.00973568	WARS	WARS@ENST00000344102.5:Ex1, ENST00000392882.2:Ex1, ENST00000553808.1:Ex1, ENST00000554509.1:Ex1, ENST00000554820.1:Ex1, ENST00000555031.1:Ex1, ENST00000555410.1:Ex1, ENST00000555464.1:Ex1, ENST00000556295.1:Ex1, ENST00000556698.1:Ex1, ENST00000557094.1:Ex1, ENST00000557135.1:Ex1, ENST00000557347.1:Ex1, ENST00000553395.1:Ex1_500, ENST00000553545.1:Ex1_500, ENST00000555813.1:Ex1_500, ENST0000055633…
chr5:36608303..36608429,+	45.8628	-1.61852	0.387081	-4.18134	2.89798e-05	0.00988171	SLC1A3	SLC1A3@ENST00000513646.1:Ex1, ENST00000381918.3:Ex1_500, ENST00000502864.1:Ex1_500, ENST00000512374.1:Ex2Last_500, ENST00000265113.4:Ex2_500, ENST00000416645.2:Ex2_500, ENST00000505202.1:Ex2_500, ENST00000506725.1:Ex2_500, ENST00000504121.1:Ex3Last_500, ENST00000513903.1:Ex3_500
chr15:70994587..70994646,-	63.6966	-1.50473	0.363766	-4.13652	3.52606e-05	0.010975	UACA	UACA@ENST00000379983.2:Ex1, ENST00000558758.1:Ex1, ENST00000560441.1:Ex1, ENST00000322954.6:In, ENST00000539319.1:In, ENST00000560167.1:In
chr17:48278921..48279019,-	830.821	-1.36376	0.330283	-4.12907	3.64235e-05	0.010975	COL1A1	COL1A1@ENST00000225964.5:Ex1, ENST00000474644.1:Ex1
chr19:18451419..18451456,+	145.427	-1.14227	0.277467	-4.11678	3.8421e-05	0.0109784	PGPEP1	PGPEP1@ENST00000252813.5:Ex1, ENST00000269919.6:Ex1, ENST00000595066.1:Ex1, ENST00000596962.1:Ex1, ENST00000597431.2:Ex1, ENST00000600283.2:Ex1, ENST00000604499.2:Ex1
chr22:30642745..30642787,-	236.109	-1.26727	0.310759	-4.07798	4.54286e-05	0.0117402	LIF	LIF@ENST00000249075.3:Ex1, ENST00000403987.3:Ex1_500
chr4:174320259..174320417,-	1254.7	-0.860939	0.210539	-4.08921	4.32836e-05	0.0117402	SCRG1	SCRG1@ENST00000296506.3:Ex1, ENST00000512188.1:Ex5
chr17:32582224..32582369,+	6577.3	-1.28898	0.316695	-4.0701	4.69933e-05	0.0119755	CCL2	CCL2@ENST00000225831.4:Ex1, ENST00000580907.1:Ex1
chr6:31982563..31982590,+	120.142	-1.37365	0.339233	-4.04927	5.13775e-05	0.0128711	C4B	C4B@ENST00000435363.2:Ex1, ENST00000425700.2:Ex1_500
chr5:71475455..71475649,+	154.885	-1.15987	0.288116	-4.0257	5.68063e-05	0.0140874	MAP1B	MAP1B@ENST00000504492.1:Ex1, ENST00000296755.7:In, ENST00000511641.2:In, ENST00000512974.1:In, ENST00000513526.2:In
chr1:66458296..66458418,+	53.381	-1.41168	0.356399	-3.96096	7.46504e-05	0.0171284	PDE4B	PDE4B@ENST00000423207.2:Ex1, ENST00000531358.1:Ex1, ENST00000532040.1:Ex1, ENST00000526666.1:Ex1_500, ENST00000329654.4:In, ENST00000341517.4:In, ENST00000371049.3:In
chrX:10645582..10645778,-	139.857	-1.23307	0.313993	-3.92707	8.59873e-05	0.0190187	MID1	MID1@ENST00000413894.1:Ex1, ENST00000453318.2:Ex1, ENST00000380785.1:In, ENST00000380787.1:In
chr1:152009436..152009501,-	118.177	-1.2551	0.319916	-3.92323	8.73693e-05	0.0191518	S100A11	S100A11@ENST00000271638.2:Ex1, ENST00000478109.1:In
chr10:48438994..48439164,-	61.355	-1.41504	0.362313	-3.90557	9.40039e-05	0.0204238	GDF10	GDF10@ENST00000224605.2:Ex1_500
chr1:13910274..13910355,+	1572.09	-1.19403	0.30948	-3.85819	0.000114231	0.0224359	PDPN	PDPN@ENST00000294489.6:Ex1, ENST00000376057.4:Ex1, ENST00000506205.1:Ex1, ENST00000510906.1:Ex1, ENST00000376061.4:Ex1_500, ENST00000509009.1:Ex1_500, ENST00000513143.1:Ex1_500
chr4:114214576..114214665,+	83.9449	-1.22781	0.318738	-3.85209	0.000117115	0.0226629	ANK2	ANK2@ENST00000502701.1:Ex1, ENST00000509550.1:Ex2, ENST00000264366.6:Ex22, ENST00000357077.4:Ex22, ENST00000394537.3:Ex22, ENST00000503423.1:Ex22, ENST00000503271.1:Ex23, ENST00000504454.1:Ex23, ENST00000506722.1:Ex23
chr9:75766655..75766813,+	958.987	-1.25636	0.326334	-3.84992	0.000118156	0.0226629	ANXA1	ANXA1@ENST00000257497.6:Ex1, ENST00000456643.1:Ex1, ENST00000468639.1:Ex1, ENST00000415424.1:Ex1_500
chr8:52721980..52722034,-	98.0961	-1.22435	0.319024	-3.83781	0.000124137	0.0234437	PXDNL	PXDNL@ENST00000356297.4:Ex1, ENST00000543296.1:Ex1
chr1:94703133..94703157,-	70.4705	-1.27933	0.336309	-3.80402	0.000142369	0.0257008	ARHGAP29	ARHGAP29@ENST00000370217.3:Ex1, ENST00000260526.6:Ex1_500, ENST00000552844.1:In
chr4:55991758..55991763,-	45.1246	-1.33292	0.356326	-3.74072	0.000183491	0.031284	KDR	KDR@ENST00000263923.4:Ex1_500, ENST00000512566.1:Ex1_500
chr8:86376232..86376238,+	153.385	-1.23309	0.332556	-3.70793	0.000208963	0.0342017	CA2	CA2@ENST00000285379.5:Ex1, ENST00000520127.1:Ex1, ENST00000520996.1:Ex1, ENST00000518231.1:Ex1_500, ENST00000522742.1:Ex1_500
chrX:114795420..114795564,+	805.201	-0.924744	0.251262	-3.68039	0.000232875	0.0366494	PLS3	PLS3@ENST00000355899.3:Ex1, ENST00000489283.1:Ex1, ENST00000537301.1:Ex1, ENST00000289290.3:Ex1_500
chr4:25665841..25665928,+	23.7211	-1.43084	0.390924	-3.66015	0.000252064	0.0383115	SLC34A2	SLC34A2@ENST00000382051.3:Ex4, ENST00000503434.1:Ex4, ENST00000504570.1:Ex4, ENST00000507530.1:Ex4, ENST00000513204.1:Ex4
chr8:75736711..75736779,+	2106.54	-1.12857	0.308809	-3.6546	0.000257588	0.0385612	PI15	PI15@ENST00000260113.2:Ex1, ENST00000523773.1:Ex1_500
chr17:73724430..73724516,+	41.1478	-1.28529	0.35333	-3.63766	0.00027513	0.0402067	ITGB4	ITGB4@ENST00000582629.1:Ex2, ENST00000449880.2:Ex5, ENST00000584558.1:Ex5, ENST00000200181.3:Ex6, ENST00000339591.3:Ex6, ENST00000450894.3:Ex6, ENST00000579662.1:Ex6, ENST00000580542.1:Ex6
