# Supplementary material for: Acute doses of caffeine shift nervous system cell expression profiles toward promotion of neuronal projection growth
Source: Sci Rep. 2017 Sep 13;7:11458. doi: 10.1038/s41598-017-11574-6 (PMC5597620; doi:10.1038/s41598-017-11574-6)
Supplement: Supplementary file 4 — Table S3 [file 41598_2017_11574_MOESM4_ESM.xls]

## Sheet: 10uM_3hvs0h_down-regulated
Supplementary Table S3 ToppGene GO enrichment results
10uM - Hour 3 vs. Hour 0 down-regulated gene list
Category	ID	Name	Source	p-value	q-value Bonferroni	q-value FDR B&H	q-value FDR B&Y	Hit Count in Query List	Hit Count in Genome	Hit in Query List
GO: Biological Process	GO:0016477	cell migration		7.74e-05	0.127	0.0272	0.217	11	1302	SEMA4B,NTN1,EFNA1,PRR5L,RRAS,AJUBA,SEMA5B,ITGB4,AGT,TNS3,FOXJ1
GO: Biological Process	GO:1902837	amino acid import into cell		9.69e-05	0.159	0.0272	0.217	2	7	KCNJ10,AGT
GO: Biological Process	GO:0001667	ameboidal-type cell migration		9.91e-05	0.163	0.0272	0.217	6	347	SEMA4B,EFNA1,PRR5L,SEMA5B,ITGB4,AGT
GO: Biological Process	GO:0030517	negative regulation of axon extension		0.000129	0.211	0.0272	0.217	3	45	SEMA4B,NTN1,SEMA5B
GO: Biological Process	GO:0001932	regulation of protein phosphorylation		0.000154	0.253	0.0272	0.217	11	1406	CKS2,WWTR1,EFNA1,RBPMS,PRR5L,RRAS,AJUBA,RGS3,AGT,CTDSP2,SOCS3
GO: Biological Process	GO:0007411	axon guidance		0.000171	0.281	0.0272	0.217	5	241	SEMA4B,NTN1,EFNA1,EFNA4,SEMA5B
GO: Biological Process	GO:0030334	regulation of cell migration		0.000173	0.284	0.0272	0.217	8	743	SEMA4B,NTN1,EFNA1,PRR5L,RRAS,AJUBA,SEMA5B,AGT
GO: Biological Process	GO:0097485	neuron projection guidance		0.000175	0.287	0.0272	0.217	5	242	SEMA4B,NTN1,EFNA1,EFNA4,SEMA5B
GO: Biological Process	GO:0010771	negative regulation of cell morphogenesis involved in differentiation		0.000182	0.298	0.0272	0.217	4	130	SEMA4B,NTN1,EFNA1,SEMA5B
GO: Biological Process	GO:0048870	cell motility		0.000182	0.299	0.0272	0.217	11	1433	SEMA4B,NTN1,EFNA1,PRR5L,RRAS,AJUBA,SEMA5B,ITGB4,AGT,TNS3,FOXJ1
GO: Biological Process	GO:0051674	localization of cell		0.000182	0.299	0.0272	0.217	11	1433	SEMA4B,NTN1,EFNA1,PRR5L,RRAS,AJUBA,SEMA5B,ITGB4,AGT,TNS3,FOXJ1
GO: Biological Process	GO:0040011	locomotion		0.000237	0.388	0.0324	0.258	12	1740	SEMA4B,NTN1,EFNA1,EFNA4,PRR5L,RRAS,AJUBA,SEMA5B,ITGB4,AGT,TNS3,FOXJ1
GO: Biological Process	GO:2000145	regulation of cell motility		0.000272	0.446	0.0342	0.273	8	794	SEMA4B,NTN1,EFNA1,PRR5L,RRAS,AJUBA,SEMA5B,AGT
GO: Biological Process	GO:0042325	regulation of phosphorylation		0.000292	0.478	0.0342	0.273	11	1512	CKS2,WWTR1,EFNA1,RBPMS,PRR5L,RRAS,AJUBA,RGS3,AGT,CTDSP2,SOCS3
GO: Biological Process	GO:0010977	negative regulation of neuron projection development		0.000331	0.542	0.0361	0.288	4	152	SEMA4B,NTN1,EFNA1,SEMA5B
GO: Biological Process	GO:0051270	regulation of cellular component movement		0.000468	0.768	0.0413	0.329	8	861	SEMA4B,NTN1,EFNA1,PRR5L,RRAS,AJUBA,SEMA5B,AGT
GO: Biological Process	GO:0040012	regulation of locomotion		0.00049	0.804	0.0413	0.329	8	867	SEMA4B,NTN1,EFNA1,PRR5L,RRAS,AJUBA,SEMA5B,AGT
GO: Biological Process	GO:0006928	movement of cell or subcellular component		0.000504	0.827	0.0413	0.329	12	1888	SEMA4B,NTN1,EFNA1,EFNA4,PRR5L,RRAS,AJUBA,SEMA5B,ITGB4,AGT,TNS3,FOXJ1
GO: Biological Process	GO:0050771	negative regulation of axonogenesis		0.000518	0.85	0.0413	0.329	3	72	SEMA4B,NTN1,SEMA5B
GO: Biological Process	GO:0042326	negative regulation of phosphorylation		0.000531	0.872	0.0413	0.329	6	474	WWTR1,PRR5L,AJUBA,RGS3,CTDSP2,SOCS3
GO: Biological Process	GO:0060390	regulation of SMAD protein import into nucleus		0.000547	0.897	0.0413	0.329	2	16	WWTR1,RBPMS
GO: Biological Process	GO:0072001	renal system development		0.000554	0.908	0.0413	0.329	5	311	COL4A1,WWTR1,ITGB4,AGT,FOXJ1
GO: Biological Process	GO:0031345	negative regulation of cell projection organization		0.000613	1	0.0423	0.338	4	179	SEMA4B,NTN1,EFNA1,SEMA5B
GO: Biological Process	GO:0060081	membrane hyperpolarization		0.000619	1	0.0423	0.338	2	17	KCNJ10,AGT
GO: Biological Process	GO:0035295	tube development		0.000685	1	0.0436	0.348	7	694	COL4A1,NTN1,WWTR1,ITGB4,AGT,TNS3,FOXJ1
GO: Biological Process	GO:0014031	mesenchymal cell development		0.000708	1	0.0436	0.348	4	186	SEMA4B,WWTR1,EFNA1,SEMA5B
GO: Biological Process	GO:0050770	regulation of axonogenesis		0.000751	1	0.0436	0.348	4	189	SEMA4B,NTN1,EFNA1,SEMA5B
GO: Biological Process	GO:0030308	negative regulation of cell growth		0.000766	1	0.0436	0.348	4	190	SEMA4B,NTN1,SEMA5B,AGT
GO: Biological Process	GO:0043092	L-amino acid import		0.000776	1	0.0436	0.348	2	19	KCNJ10,AGT
GO: Biological Process	GO:0048864	stem cell development		0.000797	1	0.0436	0.348	4	192	SEMA4B,WWTR1,EFNA1,SEMA5B
GO: Biological Process	GO:0048762	mesenchymal cell differentiation		0.000928	1	0.046	0.367	4	200	SEMA4B,WWTR1,EFNA1,SEMA5B
GO: Biological Process	GO:0021782	glial cell development		0.000962	1	0.046	0.367	3	89	KCNJ10,AGT,MXRA8
GO: Biological Process	GO:0030198	extracellular matrix organization		0.000992	1	0.046	0.367	5	354	COL4A1,OLFML2A,HTRA1,ITGB4,AGT
GO: Biological Process	GO:0043062	extracellular structure organization		0.001	1	0.046	0.367	5	355	COL4A1,OLFML2A,HTRA1,ITGB4,AGT
GO: Biological Process	GO:0001655	urogenital system development		0.00104	1	0.046	0.367	5	358	COL4A1,WWTR1,ITGB4,AGT,FOXJ1
GO: Biological Process	GO:0043090	amino acid import		0.00104	1	0.046	0.367	2	22	KCNJ10,AGT
GO: Biological Process	GO:0019220	regulation of phosphate metabolic process		0.00106	1	0.046	0.367	11	1760	CKS2,WWTR1,EFNA1,RBPMS,PRR5L,RRAS,AJUBA,RGS3,AGT,CTDSP2,SOCS3
GO: Biological Process	GO:0051174	regulation of phosphorus metabolic process		0.00113	1	0.046	0.367	11	1773	CKS2,WWTR1,EFNA1,RBPMS,PRR5L,RRAS,AJUBA,RGS3,AGT,CTDSP2,SOCS3
GO: Biological Process	GO:0007184	SMAD protein import into nucleus		0.00114	1	0.046	0.367	2	23	WWTR1,RBPMS
GO: Biological Process	GO:0010001	glial cell differentiation		0.00117	1	0.046	0.367	4	213	NFIX,KCNJ10,AGT,MXRA8
GO: Biological Process	GO:0010769	regulation of cell morphogenesis involved in differentiation		0.00128	1	0.046	0.367	5	375	SEMA4B,NTN1,WWTR1,EFNA1,SEMA5B
GO: Biological Process	GO:0045859	regulation of protein kinase activity		0.00131	1	0.046	0.367	7	775	CKS2,WWTR1,EFNA1,AJUBA,RGS3,AGT,SOCS3
GO: Biological Process	GO:0048585	negative regulation of response to stimulus		0.00132	1	0.046	0.367	10	1526	SEMA4B,WWTR1,HTRA1,PRR5L,AJUBA,SEMA5B,RGS3,AGT,SOCS3,FOXJ1
GO: Biological Process	GO:0048588	developmental cell growth		0.00137	1	0.046	0.367	4	222	SEMA4B,NTN1,SEMA5B,AGT
GO: Biological Process	GO:0060993	kidney morphogenesis		0.00139	1	0.046	0.367	3	101	WWTR1,AGT,FOXJ1
GO: Biological Process	GO:0007167	enzyme linked receptor protein signaling pathway		0.00143	1	0.046	0.367	8	1021	COL4A1,WWTR1,EFNA1,HTRA1,RBPMS,EFNA4,AGT,SOCS3
GO: Biological Process	GO:0061326	renal tubule development		0.00143	1	0.046	0.367	3	102	COL4A1,WWTR1,AGT
GO: Biological Process	GO:0045665	negative regulation of neuron differentiation		0.00151	1	0.046	0.367	4	228	SEMA4B,NTN1,EFNA1,SEMA5B
GO: Biological Process	GO:0030516	regulation of axon extension		0.00151	1	0.046	0.367	3	104	SEMA4B,NTN1,SEMA5B
GO: Biological Process	GO:0031399	regulation of protein modification process		0.00157	1	0.046	0.367	11	1847	CKS2,WWTR1,EFNA1,RBPMS,PRR5L,RRAS,AJUBA,RGS3,AGT,CTDSP2,SOCS3
GO: Biological Process	GO:0048843	negative regulation of axon extension involved in axon guidance		0.00158	1	0.046	0.367	2	27	SEMA4B,SEMA5B
GO: Biological Process	GO:0048640	negative regulation of developmental growth		0.00159	1	0.046	0.367	3	106	SEMA4B,NTN1,SEMA5B
GO: Biological Process	GO:1902668	negative regulation of axon guidance		0.00182	1	0.046	0.367	2	29	SEMA4B,SEMA5B
GO: Biological Process	GO:0045936	negative regulation of phosphate metabolic process		0.00184	1	0.046	0.367	6	603	WWTR1,PRR5L,AJUBA,RGS3,CTDSP2,SOCS3
GO: Biological Process	GO:0010563	negative regulation of phosphorus metabolic process		0.00184	1	0.046	0.367	6	603	WWTR1,PRR5L,AJUBA,RGS3,CTDSP2,SOCS3
GO: Biological Process	GO:0035411	catenin import into nucleus		0.00195	1	0.046	0.367	2	30	WWTR1,AGT
GO: Biological Process	GO:0072009	nephron epithelium development		0.00196	1	0.046	0.367	3	114	WWTR1,AGT,FOXJ1
GO: Biological Process	GO:0043549	regulation of kinase activity		0.0021	1	0.046	0.367	7	842	CKS2,WWTR1,EFNA1,AJUBA,RGS3,AGT,SOCS3
GO: Biological Process	GO:0061387	regulation of extent of cell growth		0.00216	1	0.046	0.367	3	118	SEMA4B,NTN1,SEMA5B
GO: Biological Process	GO:1902828	positive regulation of L-arginine import into cell		0.00219	1	0.046	0.367	1	1	AGT
GO: Biological Process	GO:0002510	central B cell tolerance induction		0.00219	1	0.046	0.367	1	1	FOXJ1
GO: Biological Process	GO:0072016	glomerular parietal epithelial cell development		0.00219	1	0.046	0.367	1	1	FOXJ1
GO: Biological Process	GO:0002897	positive regulation of central B cell tolerance induction		0.00219	1	0.046	0.367	1	1	FOXJ1
GO: Biological Process	GO:1901248	positive regulation of lung ciliated cell differentiation		0.00219	1	0.046	0.367	1	1	FOXJ1
GO: Biological Process	GO:0034401	chromatin organization involved in regulation of transcription		0.00219	1	0.046	0.367	1	1	BAZ2A
GO: Biological Process	GO:1905010	positive regulation of L-lysine import into cell		0.00219	1	0.046	0.367	1	1	AGT
GO: Biological Process	GO:0002895	regulation of central B cell tolerance induction		0.00219	1	0.046	0.367	1	1	FOXJ1
GO: Biological Process	GO:1905008	regulation of L-lysine import into cell		0.00219	1	0.046	0.367	1	1	AGT
GO: Biological Process	GO:0002648	positive regulation of central tolerance induction		0.00219	1	0.046	0.367	1	1	FOXJ1
GO: Biological Process	GO:1902826	regulation of L-arginine import into cell		0.00219	1	0.046	0.367	1	1	AGT
GO: Biological Process	GO:0002646	regulation of central tolerance induction		0.00219	1	0.046	0.367	1	1	FOXJ1
GO: Biological Process	GO:0002508	central tolerance induction		0.00219	1	0.046	0.367	1	1	FOXJ1
GO: Biological Process	GO:0010805	regulation of lysine import		0.00219	1	0.046	0.367	1	1	AGT
GO: Biological Process	GO:0097549	chromatin organization involved in negative regulation of transcription		0.00219	1	0.046	0.367	1	1	BAZ2A
GO: Biological Process	GO:1902632	positive regulation of membrane hyperpolarization		0.00219	1	0.046	0.367	1	1	AGT
GO: Biological Process	GO:1901042	positive regulation of L-arginine import		0.00219	1	0.046	0.367	1	1	AGT
GO: Biological Process	GO:0070868	heterochromatin organization involved in chromatin silencing		0.00219	1	0.046	0.367	1	1	BAZ2A
GO: Biological Process	GO:0070869	heterochromatin assembly involved in chromatin silencing		0.00219	1	0.046	0.367	1	1	BAZ2A
GO: Biological Process	GO:0022008	neurogenesis		0.00225	1	0.0464	0.371	10	1638	C1QL1,SEMA4B,NTN1,EFNA1,EFNA4,SEMA5B,NFIX,KCNJ10,AGT,MXRA8
GO: Biological Process	GO:0001933	negative regulation of protein phosphorylation		0.00227	1	0.0464	0.371	5	427	WWTR1,PRR5L,RGS3,CTDSP2,SOCS3
GO: Biological Process	GO:0006468	protein phosphorylation		0.00248	1	0.0499	0.398	11	1954	CKS2,WWTR1,EFNA1,RBPMS,PRR5L,RRAS,AJUBA,RGS3,AGT,CTDSP2,SOCS3
GO: Biological Process	GO:0048169	regulation of long-term neuronal synaptic plasticity		0.0025	1	0.0499	0.398	2	34	KCNJ10,AGT
Pathway	83065	Axon guidance	BioSystems: KEGG	8.4e-07	0.000218	0.000218	0.00134	6	127	SEMA4B,NTN1,EFNA1,EFNA4,SEMA5B,RGS3

## Sheet: 10uM_3h_down-regulated
Hour 3 - ToppGene GO enrichment results for genes down-regulated for 10uM vs. 3uM and 0uM
Category	ID	Name	Source	p-value	q-value Bonferroni	q-value FDR B&H	q-value FDR B&Y	Hit Count in Query List	Hit Count in Genome	Hit in Query List
GO: Biological Process	GO:0030198	extracellular matrix organization		9.407e-09	2.436e-05	1.254e-05	0.0001058	11	354	A2M,COL6A3,MFAP4,TNC,LOXL2,CD44,KDR,ELN,ITGB4,GFAP,COL1A1
GO: Biological Process	GO:0043062	extracellular structure organization		9.685e-09	2.508e-05	1.254e-05	0.0001058	11	355	A2M,COL6A3,MFAP4,TNC,LOXL2,CD44,KDR,ELN,ITGB4,GFAP,COL1A1
GO: Biological Process	GO:0009611	response to wounding		2.433e-08	6.302e-05	2.101e-05	0.0001772	16	973	A2M,PDPN,GJA1,UACA,TNC,ANXA1,CD44,CCL2,PLAT,C4B,CAV1,CFI,SLC1A3,ITGB4,GFAP,COL1A1
GO: Biological Process	GO:1903034	regulation of response to wounding		1.916e-07	0.0004962	0.0001241	0.001047	11	476	A2M,PDPN,GJA1,UACA,ANXA1,CD44,CCL2,PLAT,C4B,CAV1,CFI
GO: Biological Process	GO:0002682	regulation of immune system process		3.697e-07	0.0009574	0.0001915	0.001616	18	1514	A2M,LIF,RFTN1,PDE4B,LMO2,NFATC2,MYO10,ANXA1,B2M,CD44,CCL2,KDR,C4B,CAV1,CFI,SLC1A3,CA2,COL1A1
GO: Biological Process	GO:0051240	positive regulation of multicellular organismal process		9.644e-07	0.002498	0.0004163	0.003512	18	1616	PDPN,LIF,GJA1,PDE4B,RGS6,MAP1B,ANXA1,LOXL2,ADAM9,B2M,CCL2,PLAT,KDR,CAV1,GDF10,GFAP,CA2,COL1A1
GO: Biological Process	GO:0002684	positive regulation of immune system process		1.188e-06	0.003078	0.0004397	0.00371	14	980	A2M,LIF,RFTN1,PDE4B,NFATC2,MYO10,ANXA1,B2M,CD44,CCL2,C4B,CAV1,CFI,CA2
GO: Biological Process	GO:0032101	regulation of response to external stimulus		1.863e-06	0.004826	0.0005507	0.004646	14	1018	A2M,PDPN,GJA1,UACA,ANXA1,B2M,CD44,CCL2,PLAT,KDR,C4B,CAV1,CFI,SLC1A3
GO: Biological Process	GO:0042493	response to drug		1.914e-06	0.004956	0.0005507	0.004646	10	481	PDE4B,NFATC2,ANXA1,B2M,CCL2,KDR,CAV1,SLC1A3,SLC47A2,COL1A1
GO: Biological Process	GO:0031099	regeneration		2.832e-06	0.007334	0.0007334	0.006188	7	202	LIF,GJA1,TNC,ANXA1,CCL2,CAV1,GFAP
GO: Biological Process	GO:0050778	positive regulation of immune response		5.645e-06	0.01462	0.001329	0.01121	11	673	A2M,RFTN1,PDE4B,NFATC2,MYO10,ANXA1,B2M,CD44,C4B,CAV1,CFI
GO: Biological Process	GO:0031347	regulation of defense response		6.572e-06	0.01702	0.001418	0.01197	12	825	A2M,GJA1,RFTN1,UACA,ANXA1,B2M,CD44,CCL2,C4B,CAV1,CFI,SLC1A3
GO: Biological Process	GO:0007155	cell adhesion		1.075e-05	0.02785	0.002137	0.01803	16	1535	VMP1,PDPN,COL6A3,MFAP4,TNC,MYO10,ANXA1,LOXL2,ADAM9,B2M,CD44,CCL2,KDR,CAV1,ITGB4,COL1A1
GO: Biological Process	GO:0022610	biological adhesion		1.186e-05	0.03073	0.002137	0.01803	16	1547	VMP1,PDPN,COL6A3,MFAP4,TNC,MYO10,ANXA1,LOXL2,ADAM9,B2M,CD44,CCL2,KDR,CAV1,ITGB4,COL1A1
GO: Biological Process	GO:0001780	neutrophil homeostasis		1.238e-05	0.03206	0.002137	0.01803	3	15	PDE4B,ANXA1,CD44
GO: Biological Process	GO:0080134	regulation of response to stress		1.609e-05	0.04167	0.002444	0.02062	16	1585	A2M,PDPN,GJA1,RFTN1,UACA,ANXA1,B2M,MID1,CD44,CCL2,PLAT,KDR,C4B,CAV1,CFI,SLC1A3
GO: Biological Process	GO:0050776	regulation of immune response		1.614e-05	0.04179	0.002444	0.02062	12	902	A2M,RFTN1,PDE4B,NFATC2,MYO10,ANXA1,B2M,CD44,C4B,CAV1,CFI,COL1A1
GO: Biological Process	GO:0051899	membrane depolarization		1.714e-05	0.04438	0.002444	0.02062	5	104	GJA1,ANK2,B2M,KDR,CAV1
GO: Biological Process	GO:0032844	regulation of homeostatic process		1.956e-05	0.05066	0.002444	0.02062	9	496	GJA1,ANK2,LMO2,ANXA1,B2M,CD44,KDR,CAV1,CA2
GO: Biological Process	GO:0086003	cardiac muscle cell contraction		1.983e-05	0.05136	0.002444	0.02062	4	52	GJA1,PDE4B,ANK2,CAV1
GO: Biological Process	GO:0048870	cell motility		2.076e-05	0.05378	0.002444	0.02062	15	1433	PDPN,GJA1,PDE4B,NFATC2,MYO10,ANXA1,LOXL2,ADAM9,CD44,CCL2,PLAT,KDR,CAV1,ITGB4,COL1A1
GO: Biological Process	GO:0051674	localization of cell		2.076e-05	0.05378	0.002444	0.02062	15	1433	PDPN,GJA1,PDE4B,NFATC2,MYO10,ANXA1,LOXL2,ADAM9,CD44,CCL2,PLAT,KDR,CAV1,ITGB4,COL1A1
GO: Biological Process	GO:0033031	positive regulation of neutrophil apoptotic process		2.805e-05	0.07265	0.003159	0.02665	2	3	ANXA1,CD44
GO: Biological Process	GO:0016477	cell migration		3.108e-05	0.0805	0.003354	0.0283	14	1302	PDPN,GJA1,PDE4B,NFATC2,ANXA1,LOXL2,ADAM9,CD44,CCL2,PLAT,KDR,CAV1,ITGB4,COL1A1
GO: Biological Process	GO:0045597	positive regulation of cell differentiation		3.343e-05	0.0866	0.003425	0.0289	12	971	LIF,GJA1,RGS6,MAP1B,NFATC2,ANXA1,LOXL2,KDR,GDF10,GFAP,CA2,COL1A1
GO: Biological Process	GO:0034329	cell junction assembly		3.45e-05	0.08936	0.003425	0.0289	6	200	VMP1,GJA1,ANK2,KDR,CAV1,ITGB4
GO: Biological Process	GO:0006928	movement of cell or subcellular component		3.595e-05	0.09312	0.003425	0.0289	17	1888	PDPN,GJA1,PDE4B,ANK2,MAP1B,NFATC2,MYO10,ANXA1,LOXL2,ADAM9,CD44,CCL2,PLAT,KDR,CAV1,ITGB4,COL1A1
GO: Biological Process	GO:0001935	endothelial cell proliferation		3.703e-05	0.0959	0.003425	0.0289	5	122	GJA1,LOXL2,CCL2,KDR,CAV1
GO: Biological Process	GO:0045595	regulation of cell differentiation		3.994e-05	0.1034	0.003567	0.0301	16	1706	LIF,GJA1,RGS6,MAP1B,LMO2,NFATC2,ANXA1,LOXL2,B2M,CD44,KDR,CAV1,GDF10,GFAP,CA2,COL1A1
GO: Biological Process	GO:0040011	locomotion		5.078e-05	0.1315	0.004384	0.03699	16	1740	PDPN,GJA1,PDE4B,RCAN1,NFATC2,MYO10,ANXA1,LOXL2,ADAM9,CD44,CCL2,PLAT,KDR,CAV1,ITGB4,COL1A1
GO: Biological Process	GO:0051336	regulation of hydrolase activity		5.887e-05	0.1525	0.004682	0.0395	14	1380	A2M,COL6A3,RGS6,RCAN1,UACA,ANXA1,SLN,CD44,ARHGAP29,CCL2,C4B,CAV1,PI15,RGS12
GO: Biological Process	GO:0042060	wound healing		5.947e-05	0.154	0.004682	0.0395	9	572	A2M,PDPN,GJA1,TNC,ANXA1,CD44,PLAT,CAV1,COL1A1
GO: Biological Process	GO:2000021	regulation of ion homeostasis		6.172e-05	0.1598	0.004682	0.0395	6	222	GJA1,ANK2,B2M,KDR,CAV1,CA2
GO: Biological Process	GO:0061041	regulation of wound healing		6.221e-05	0.1611	0.004682	0.0395	5	136	PDPN,GJA1,ANXA1,PLAT,CAV1
GO: Biological Process	GO:0006955	immune response		6.327e-05	0.1639	0.004682	0.0395	15	1577	A2M,LIF,RFTN1,PDE4B,NFATC2,MYO10,ANXA1,B2M,MID1,CD44,CCL2,C4B,CAV1,CFI,COL1A1
GO: Biological Process	GO:0009628	response to abiotic stimulus		6.886e-05	0.1784	0.004954	0.0418	13	1219	GJA1,MFAP4,UACA,TNC,ANXA1,LOXL2,CCL2,PLAT,KDR,CAV1,SLC1A3,CA2,COL1A1
GO: Biological Process	GO:0051050	positive regulation of transport		7.963e-05	0.2062	0.005574	0.04703	12	1062	LIF,GJA1,ANK2,UACA,RANBP3L,ANXA1,ADAM9,B2M,CCL2,C4B,CAV1,CA2
GO: Biological Process	GO:0009612	response to mechanical stimulus		8.652e-05	0.2241	0.005883	0.04964	6	236	GJA1,TNC,CCL2,CAV1,SLC1A3,COL1A1
GO: Biological Process	GO:0050727	regulation of inflammatory response		8.92e-05	0.231	0.005883	0.04964	7	345	A2M,UACA,ANXA1,CD44,CCL2,C4B,CFI
GO: Biological Process	GO:0008360	regulation of cell shape		9.288e-05	0.2406	0.005883	0.04964	5	148	PDPN,MYO10,ANXA1,CCL2,KDR
GO: Biological Process	GO:0034238	macrophage fusion		9.313e-05	0.2412	0.005883	0.04964	2	5	ADAM9,CD44
GO: Biological Process	GO:0022008	neurogenesis		9.746e-05	0.2524	0.005982	0.05047	15	1638	LIF,GJA1,RGS6,MAP1B,TNC,ANXA1,B2M,CD44,CCL2,KDR,CAV1,ZBTB18,SLC1A3,GFAP,PLS3
GO: Biological Process	GO:0030162	regulation of proteolysis		9.932e-05	0.2572	0.005982	0.05047	10	760	A2M,COL6A3,UACA,ADAM9,CD44,PLAT,C4B,CAV1,CFI,PI15
GO: Biological Process	GO:0051924	regulation of calcium ion transport		0.0001039	0.2691	0.006018	0.05077	6	244	GJA1,PDE4B,ANK2,SLN,CCL2,CAV1
GO: Biological Process	GO:0002262	myeloid cell homeostasis		0.0001053	0.2728	0.006018	0.05077	5	152	PDE4B,LMO2,ANXA1,CD44,CCL2
GO: Biological Process	GO:0060306	regulation of membrane repolarization		0.0001069	0.2768	0.006018	0.05077	3	30	GJA1,ANK2,CAV1
GO: Biological Process	GO:0086004	regulation of cardiac muscle cell contraction		0.0001181	0.3058	0.006507	0.0549	3	31	PDE4B,ANK2,CAV1
GO: Biological Process	GO:1990267	response to transition metal nanoparticle		0.0001264	0.3273	0.006818	0.05752	5	158	ANK2,LOXL2,ADAM9,B2M,CA2
GO: Biological Process	GO:0048646	anatomical structure formation involved in morphogenesis		0.0001363	0.3529	0.007174	0.06052	13	1304	PDPN,LIF,WARS,ANK2,NFATC2,LOXL2,ADAM9,CD44,CCL2,KDR,CAV1,ITGB4,COL1A1
GO: Biological Process	GO:0034330	cell junction organization		0.000141	0.3651	0.007174	0.06052	6	258	VMP1,GJA1,ANK2,KDR,CAV1,ITGB4
GO: Biological Process	GO:0022603	regulation of anatomical structure morphogenesis		0.0001447	0.3747	0.007174	0.06052	12	1131	PDPN,LIF,GJA1,WARS,MAP1B,NFATC2,MYO10,ANXA1,ADAM9,CCL2,KDR,COL1A1
GO: Biological Process	GO:2000026	regulation of multicellular organismal development		0.0001459	0.378	0.007174	0.06052	16	1901	LIF,GJA1,RGS6,WARS,MAP1B,LMO2,ANXA1,LOXL2,B2M,CD44,CCL2,KDR,CAV1,GFAP,CA2,COL1A1
GO: Biological Process	GO:0010959	regulation of metal ion transport		0.0001472	0.3811	0.007174	0.06052	7	374	GJA1,PDE4B,ANK2,B2M,SLN,CCL2,CAV1
GO: Biological Process	GO:0051241	negative regulation of multicellular organismal process		0.0001496	0.3874	0.007174	0.06052	12	1135	LIF,GJA1,PDE4B,LMO2,ANXA1,B2M,CD44,CCL2,PLAT,CAV1,GDF10,GFAP
GO: Biological Process	GO:0030449	regulation of complement activation		0.0001562	0.4044	0.007354	0.06204	3	34	A2M,C4B,CFI
GO: Biological Process	GO:0051094	positive regulation of developmental process		0.0001647	0.4266	0.007618	0.06427	13	1329	LIF,GJA1,RGS6,MAP1B,NFATC2,ANXA1,LOXL2,ADAM9,KDR,GDF10,GFAP,CA2,COL1A1
GO: Biological Process	GO:0061061	muscle structure development		0.0001824	0.4724	0.008026	0.06772	9	663	LIF,GJA1,COL6A3,ANK2,RCAN1,NFATC2,ELN,CAV1,ZBTB18
GO: Biological Process	GO:0086002	cardiac muscle cell action potential involved in contraction		0.0001855	0.4805	0.008026	0.06772	3	36	GJA1,ANK2,CAV1
GO: Biological Process	GO:2000257	regulation of protein activation cascade		0.0001855	0.4805	0.008026	0.06772	3	36	A2M,C4B,CFI
GO: Biological Process	GO:0033029	regulation of neutrophil apoptotic process		0.0001948	0.5045	0.008026	0.06772	2	7	ANXA1,CD44
GO: Biological Process	GO:0033034	positive regulation of myeloid cell apoptotic process		0.0001948	0.5045	0.008026	0.06772	2	7	ANXA1,CD44
GO: Biological Process	GO:0009719	response to endogenous stimulus		0.0001952	0.5055	0.008026	0.06772	15	1743	GJA1,PDE4B,LMO2,TNC,ANXA1,ADAM9,CD44,SLC34A2,CCL2,KDR,CAV1,GDF10,SLC1A3,CA2,COL1A1
GO: Biological Process	GO:0002253	activation of immune response		0.0002005	0.5193	0.008026	0.06772	8	526	A2M,RFTN1,PDE4B,NFATC2,MYO10,C4B,CAV1,CFI
GO: Biological Process	GO:1903115	regulation of actin filament-based movement		0.0002014	0.5217	0.008026	0.06772	3	37	PDE4B,ANK2,CAV1
GO: Biological Process	GO:0086009	membrane repolarization		0.0002014	0.5217	0.008026	0.06772	3	37	GJA1,ANK2,CAV1
GO: Biological Process	GO:0001944	vasculature development		0.0002203	0.5706	0.008645	0.07293	9	680	PDPN,LIF,GJA1,WARS,LOXL2,CCL2,KDR,CAV1,COL1A1
GO: Biological Process	GO:0048872	homeostasis of number of cells		0.0002282	0.591	0.008821	0.07442	6	282	PDE4B,LMO2,ANXA1,CD44,CCL2,ZBTB18
GO: Biological Process	GO:0051049	regulation of transport		0.0002343	0.6069	0.008926	0.0753	16	1980	LIF,GJA1,PDE4B,ANK2,UACA,MAP1B,RANBP3L,ANXA1,ADAM9,B2M,SLN,CCL2,C4B,CAV1,GFAP,CA2
GO: Biological Process	GO:0045087	innate immune response		0.0002403	0.6223	0.009018	0.07609	10	847	A2M,RFTN1,ANXA1,B2M,MID1,CD44,CCL2,C4B,CAV1,CFI
GO: Biological Process	GO:0048771	tissue remodeling		0.0002506	0.649	0.009271	0.07822	5	183	LIF,GJA1,ANXA1,CAV1,CA2
GO: Biological Process	GO:0007517	muscle organ development		0.0002583	0.6689	0.009325	0.07867	7	410	LIF,GJA1,COL6A3,RCAN1,ELN,CAV1,ZBTB18
GO: Biological Process	GO:2000427	positive regulation of apoptotic cell clearance		0.0002592	0.6714	0.009325	0.07867	2	8	CCL2,C4B
GO: Biological Process	GO:0001776	leukocyte homeostasis		0.0002775	0.7188	0.009691	0.08176	4	102	PDE4B,ANXA1,CD44,CCL2
GO: Biological Process	GO:0070252	actin-mediated cell contraction		0.0002775	0.7188	0.009691	0.08176	4	102	GJA1,PDE4B,ANK2,CAV1
GO: Biological Process	GO:0052547	regulation of peptidase activity		0.0002821	0.7305	0.009691	0.08176	7	416	A2M,COL6A3,UACA,CD44,C4B,CAV1,PI15
GO: Biological Process	GO:0030182	neuron differentiation		0.000285	0.7382	0.009691	0.08176	13	1405	LIF,GJA1,RGS6,MAP1B,TNC,B2M,CD44,KDR,CAV1,ZBTB18,SLC1A3,GFAP,PLS3
GO: Biological Process	GO:0001936	regulation of endothelial cell proliferation		0.0002881	0.7462	0.009691	0.08176	4	103	GJA1,CCL2,KDR,CAV1
GO: Biological Process	GO:0031960	response to corticosteroid		0.000298	0.7718	0.009836	0.08299	5	190	ANXA1,ADAM9,CCL2,CAV1,COL1A1
GO: Biological Process	GO:0030155	regulation of cell adhesion		0.0003	0.7771	0.009836	0.08299	9	709	TNC,MYO10,ANXA1,ADAM9,CD44,CCL2,KDR,CAV1,COL1A1
GO: Biological Process	GO:0010035	response to inorganic substance		0.0003173	0.8218	0.01027	0.08667	8	563	ANXA1,LOXL2,ADAM9,B2M,CAV1,SLC1A3,CA2,COL1A1
GO: Biological Process	GO:0045785	positive regulation of cell adhesion		0.0003303	0.8554	0.01051	0.08864	7	427	MYO10,ANXA1,ADAM9,CD44,CCL2,KDR,CAV1
GO: Biological Process	GO:0001781	neutrophil apoptotic process		0.0003326	0.8615	0.01051	0.08864	2	9	ANXA1,CD44
GO: Biological Process	GO:0003254	regulation of membrane depolarization		0.0003615	0.9362	0.01128	0.09517	3	45	GJA1,B2M,KDR
GO: Biological Process	GO:0051130	positive regulation of cellular component organization		0.00041	1	0.01235	0.1042	12	1266	LIF,MAP1B,NFATC2,ANXA1,ADAM9,B2M,SLN,CCL2,KDR,C4B,CAV1,COL1A1
GO: Biological Process	GO:0086065	cell communication involved in cardiac conduction		0.0004113	1	0.01235	0.1042	3	47	GJA1,ANK2,CAV1
GO: Biological Process	GO:0001765	membrane raft assembly		0.000415	1	0.01235	0.1042	2	10	RFTN1,CAV1
GO: Biological Process	GO:1903044	protein localization to membrane raft		0.000415	1	0.01235	0.1042	2	10	RFTN1,CAV1
GO: Biological Process	GO:0071495	cellular response to endogenous stimulus		0.0004529	1	0.01333	0.1125	12	1280	PDE4B,LMO2,TNC,ANXA1,ADAM9,CD44,CCL2,KDR,CAV1,GDF10,CA2,COL1A1
GO: Biological Process	GO:0051093	negative regulation of developmental process		0.0004676	1	0.01361	0.1148	10	921	LIF,GJA1,LMO2,ANXA1,B2M,CD44,CCL2,CAV1,GDF10,GFAP
GO: Biological Process	GO:0070838	divalent metal ion transport		0.0004897	1	0.01409	0.1189	7	456	GJA1,PDE4B,ANK2,B2M,SLN,CCL2,CAV1
GO: Biological Process	GO:2000425	regulation of apoptotic cell clearance		0.0005062	1	0.01434	0.121	2	11	CCL2,C4B
GO: Biological Process	GO:0072511	divalent inorganic cation transport		0.0005092	1	0.01434	0.121	7	459	GJA1,PDE4B,ANK2,B2M,SLN,CCL2,CAV1
GO: Biological Process	GO:0022604	regulation of cell morphogenesis		0.0005407	1	0.01463	0.1234	8	610	PDPN,LIF,MAP1B,MYO10,ANXA1,CCL2,KDR,COL1A1
GO: Biological Process	GO:0060429	epithelium development		0.0005465	1	0.01463	0.1234	12	1307	PDPN,LIF,GJA1,TNC,ANXA1,ADAM9,CD44,KDR,CAV1,EMP1,PLS3,CA2
GO: Biological Process	GO:0007565	female pregnancy		0.0005472	1	0.01463	0.1234	5	217	A2M,VMP1,LIF,CCL2,ITGB4
GO: Biological Process	GO:0060048	cardiac muscle contraction		0.000548	1	0.01463	0.1234	4	122	GJA1,PDE4B,ANK2,CAV1
GO: Biological Process	GO:0032963	collagen metabolic process		0.000548	1	0.01463	0.1234	4	122	COL6A3,MFAP4,CCL2,COL1A1
GO: Biological Process	GO:0086001	cardiac muscle cell action potential		0.0005544	1	0.01465	0.1236	3	52	GJA1,ANK2,CAV1
GO: Biological Process	GO:0002697	regulation of immune effector process		0.0005861	1	0.01501	0.1267	7	470	A2M,ANXA1,B2M,CCL2,C4B,CFI,SLC1A3
GO: Biological Process	GO:0009887	animal organ morphogenesis		0.0005937	1	0.01501	0.1267	11	1130	LIF,GJA1,TNC,CD44,CCL2,KDR,ELN,CAV1,ITGB4,CA2,COL1A1
GO: Biological Process	GO:0030048	actin filament-based movement		0.0006005	1	0.01501	0.1267	4	125	GJA1,PDE4B,ANK2,CAV1
GO: Biological Process	GO:0016264	gap junction assembly		0.0006062	1	0.01501	0.1267	2	12	GJA1,CAV1
GO: Biological Process	GO:1901077	regulation of relaxation of muscle		0.0006062	1	0.01501	0.1267	2	12	PDE4B,SLN
GO: Biological Process	GO:0070482	response to oxygen levels		0.0006071	1	0.01501	0.1267	6	339	LOXL2,CCL2,PLAT,KDR,CAV1,COL1A1
GO: Biological Process	GO:0034762	regulation of transmembrane transport		0.0006086	1	0.01501	0.1267	7	473	GJA1,PDE4B,ANK2,SLN,CCL2,CAV1,CA2
GO: Biological Process	GO:0098657	import into cell		0.0006196	1	0.01514	0.1277	3	54	B2M,SLC1A3,GFAP
GO: Biological Process	GO:0006959	humoral immune response		0.0006319	1	0.01529	0.129	5	224	A2M,B2M,CCL2,C4B,CFI
GO: Biological Process	GO:0044259	multicellular organismal macromolecule metabolic process		0.0006374	1	0.01529	0.129	4	127	COL6A3,MFAP4,CCL2,COL1A1
GO: Biological Process	GO:0048699	generation of neurons		0.0006794	1	0.01614	0.1362	13	1538	LIF,GJA1,RGS6,MAP1B,TNC,B2M,CD44,KDR,CAV1,ZBTB18,SLC1A3,GFAP,PLS3
GO: Biological Process	GO:0042476	odontogenesis		0.0006958	1	0.01638	0.1382	4	130	TNC,ITGB4,CA2,COL1A1
GO: Biological Process	GO:0071560	cellular response to transforming growth factor beta stimulus		0.000726	1	0.01694	0.1429	5	231	ADAM9,CCL2,CAV1,GDF10,COL1A1
GO: Biological Process	GO:0030850	prostate gland development		0.000764	1	0.01725	0.1455	3	58	TNC,ANXA1,CD44
GO: Biological Process	GO:0007566	embryo implantation		0.000764	1	0.01725	0.1455	3	58	VMP1,LIF,ITGB4
GO: Biological Process	GO:0002920	regulation of humoral immune response		0.000764	1	0.01725	0.1455	3	58	A2M,C4B,CFI
GO: Biological Process	GO:0043627	response to estrogen		0.0007694	1	0.01725	0.1455	5	234	ANXA1,SLC34A2,CAV1,CA2,COL1A1
GO: Biological Process	GO:0045807	positive regulation of endocytosis		0.0007794	1	0.01725	0.1455	4	134	B2M,CCL2,C4B,CAV1
GO: Biological Process	GO:0071559	response to transforming growth factor beta		0.0007843	1	0.01725	0.1455	5	235	ADAM9,CCL2,CAV1,GDF10,COL1A1
GO: Biological Process	GO:0016337	single organismal cell-cell adhesion		0.0007866	1	0.01725	0.1455	9	810	VMP1,PDPN,MYO10,ANXA1,ADAM9,B2M,CD44,CCL2,CAV1
GO: Biological Process	GO:0048286	lung alveolus development		0.0008032	1	0.01725	0.1455	3	59	PDPN,LIF,KDR
GO: Biological Process	GO:0000768	syncytium formation by plasma membrane fusion		0.0008032	1	0.01725	0.1455	3	59	NFATC2,ADAM9,CD44
GO: Biological Process	GO:0001655	urogenital system development		0.0008069	1	0.01725	0.1455	6	358	LIF,TNC,ANXA1,CD44,ITGB4,CA2
GO: Biological Process	GO:0086026	atrial cardiac muscle cell to AV node cell signaling		0.0008325	1	0.01725	0.1455	2	14	GJA1,ANK2
GO: Biological Process	GO:0038166	angiotensin-activated signaling pathway		0.0008325	1	0.01725	0.1455	2	14	CAV1,CA2
GO: Biological Process	GO:0086014	atrial cardiac muscle cell action potential		0.0008325	1	0.01725	0.1455	2	14	GJA1,ANK2
GO: Biological Process	GO:0086066	atrial cardiac muscle cell to AV node cell communication		0.0008325	1	0.01725	0.1455	2	14	GJA1,ANK2
GO: Biological Process	GO:0001568	blood vessel development		0.000844	1	0.01735	0.1464	8	653	LIF,GJA1,WARS,LOXL2,CCL2,KDR,CAV1,COL1A1
GO: Biological Process	GO:0045861	negative regulation of proteolysis		0.0009049	1	0.01845	0.1557	6	366	A2M,COL6A3,CD44,PLAT,C4B,PI15
GO: Biological Process	GO:0071346	cellular response to interferon-gamma		0.0009178	1	0.01857	0.1567	4	140	B2M,MID1,CD44,CCL2
GO: Biological Process	GO:0031110	regulation of microtubule polymerization or depolymerization		0.0009283	1	0.01864	0.1572	3	62	MAP1B,MID1,CAV1
GO: Biological Process	GO:0022411	cellular component disassembly		0.0009588	1	0.01894	0.1598	8	666	A2M,MAP1B,MID1,SLN,CD44,ELN,CAV1,SLC1A3
GO: Biological Process	GO:0071774	response to fibroblast growth factor		0.0009676	1	0.01894	0.1598	4	142	TNC,CD44,CCL2,COL1A1
GO: Biological Process	GO:0006897	endocytosis		0.0009681	1	0.01894	0.1598	8	667	MYO10,ANXA1,LOXL2,B2M,CCL2,C4B,CAV1,CFI
GO: Biological Process	GO:0006949	syncytium formation		0.0009726	1	0.01894	0.1598	3	63	NFATC2,ADAM9,CD44
GO: Biological Process	GO:0043269	regulation of ion transport		0.000987	1	0.01908	0.1609	8	669	GJA1,PDE4B,ANK2,B2M,SLN,CCL2,CAV1,CA2
GO: Biological Process	GO:1903706	regulation of hemopoiesis		0.0009979	1	0.01915	0.1615	6	373	LIF,LMO2,ANXA1,CD44,KDR,CA2
GO: Biological Process	GO:0070848	response to growth factor		0.001016	1	0.01935	0.1632	8	672	TNC,ADAM9,CD44,CCL2,KDR,CAV1,GDF10,COL1A1
GO: Biological Process	GO:0044706	multi-multicellular organism process		0.001034	1	0.01956	0.165	5	250	A2M,VMP1,LIF,CCL2,ITGB4
GO: Biological Process	GO:0044236	multicellular organism metabolic process		0.001046	1	0.01963	0.1656	4	145	COL6A3,MFAP4,CCL2,COL1A1
GO: Biological Process	GO:0033993	response to lipid		0.001061	1	0.01977	0.1668	10	1024	PDE4B,TNC,ANXA1,ADAM9,B2M,SLC34A2,CCL2,CAV1,CA2,COL1A1
GO: Biological Process	GO:0009725	response to hormone		0.001151	1	0.02127	0.1795	10	1035	GJA1,LMO2,TNC,ANXA1,ADAM9,SLC34A2,CCL2,CAV1,CA2,COL1A1
GO: Biological Process	GO:0002252	immune effector process		0.001161	1	0.02127	0.1795	9	856	A2M,RFTN1,MYO10,ANXA1,B2M,CCL2,C4B,CFI,SLC1A3
GO: Biological Process	GO:0010466	negative regulation of peptidase activity		0.00117	1	0.02127	0.1795	5	257	A2M,COL6A3,CD44,C4B,PI15
GO: Biological Process	GO:0042886	amide transport		0.001174	1	0.02127	0.1795	6	385	PDPN,LIF,GJA1,UACA,ANXA1,CA2
GO: Biological Process	GO:0030030	cell projection organization		0.001186	1	0.02133	0.1799	12	1427	LIF,GJA1,MAP1B,TNC,MYO10,B2M,CD44,KDR,CAV1,EMP1,ITGB4,GFAP
GO: Biological Process	GO:0050900	leukocyte migration		0.001206	1	0.0214	0.1806	6	387	PDE4B,ANXA1,CD44,CCL2,CAV1,COL1A1
GO: Biological Process	GO:0051270	regulation of cellular component movement		0.00121	1	0.0214	0.1806	9	861	PDPN,PDE4B,ANK2,ANXA1,ADAM9,CCL2,KDR,CAV1,COL1A1
GO: Biological Process	GO:0007267	cell-cell signaling		0.001234	1	0.0214	0.1806	11	1235	LIF,GJA1,ANK2,TNC,ANXA1,CCL2,PLAT,KDR,SLC1A3,GFAP,CA2
GO: Biological Process	GO:0051770	positive regulation of nitric-oxide synthase biosynthetic process		0.001237	1	0.0214	0.1806	2	17	CCL2,KDR
GO: Biological Process	GO:0032989	cellular component morphogenesis		0.001237	1	0.0214	0.1806	12	1434	PDPN,LIF,GJA1,ANK2,MAP1B,MYO10,ANXA1,LOXL2,CCL2,KDR,SLC1A3,COL1A1
GO: Biological Process	GO:0098602	single organism cell adhesion		0.001239	1	0.0214	0.1806	9	864	VMP1,PDPN,MYO10,ANXA1,ADAM9,B2M,CD44,CCL2,CAV1
GO: Biological Process	GO:0014070	response to organic cyclic compound		0.001256	1	0.02154	0.1817	10	1047	RFTN1,PDE4B,TNC,ANXA1,ADAM9,SLC34A2,CCL2,CAV1,CA2,COL1A1
GO: Biological Process	GO:0050806	positive regulation of synaptic transmission		0.001276	1	0.02174	0.1834	4	153	CCL2,SLC1A3,GFAP,CA2
GO: Biological Process	GO:0098771	inorganic ion homeostasis		0.001307	1	0.02194	0.1851	8	699	GJA1,ANK2,B2M,SLC34A2,CCL2,KDR,CAV1,CA2
GO: Biological Process	GO:0055117	regulation of cardiac muscle contraction		0.00132	1	0.02194	0.1851	3	70	PDE4B,ANK2,CAV1
GO: Biological Process	GO:0006952	defense response		0.001343	1	0.02194	0.1851	13	1655	A2M,GJA1,RFTN1,UACA,ANXA1,B2M,MID1,CD44,CCL2,C4B,CAV1,CFI,SLC1A3
GO: Biological Process	GO:0043242	negative regulation of protein complex disassembly		0.001376	1	0.02194	0.1851	3	71	MAP1B,MID1,SLN
GO: Biological Process	GO:0001938	positive regulation of endothelial cell proliferation		0.001376	1	0.02194	0.1851	3	71	CCL2,KDR,CAV1
GO: Biological Process	GO:1901888	regulation of cell junction assembly		0.001376	1	0.02194	0.1851	3	71	GJA1,KDR,CAV1
GO: Biological Process	GO:0060307	regulation of ventricular cardiac muscle cell membrane repolarization		0.001389	1	0.02194	0.1851	2	18	GJA1,ANK2
GO: Biological Process	GO:2000515	negative regulation of CD4-positive, alpha-beta T cell activation		0.001389	1	0.02194	0.1851	2	18	ANXA1,CD44
GO: Biological Process	GO:0099625	ventricular cardiac muscle cell membrane repolarization		0.001389	1	0.02194	0.1851	2	18	GJA1,ANK2
GO: Biological Process	GO:0031579	membrane raft organization		0.001389	1	0.02194	0.1851	2	18	RFTN1,CAV1
GO: Biological Process	GO:0023056	positive regulation of signaling		0.001395	1	0.02194	0.1851	13	1662	LIF,GJA1,ADAM9,MID1,CD44,CCL2,KDR,CAV1,GDF10,SLC1A3,GFAP,CA2,COL1A1
GO: Biological Process	GO:0072359	circulatory system development		0.001398	1	0.02194	0.1851	10	1062	PDPN,LIF,GJA1,WARS,ANK2,LOXL2,CCL2,KDR,CAV1,COL1A1
GO: Biological Process	GO:0072358	cardiovascular system development		0.001398	1	0.02194	0.1851	10	1062	PDPN,LIF,GJA1,WARS,ANK2,LOXL2,CCL2,KDR,CAV1,COL1A1
GO: Biological Process	GO:0071300	cellular response to retinoic acid		0.001432	1	0.02235	0.1885	3	72	TNC,CCL2,COL1A1
GO: Biological Process	GO:0070372	regulation of ERK1 and ERK2 cascade		0.001455	1	0.02256	0.1904	5	270	LIF,CD44,CCL2,KDR,CAV1
GO: Biological Process	GO:0048514	blood vessel morphogenesis		0.001496	1	0.02293	0.1934	7	552	LIF,GJA1,WARS,LOXL2,CCL2,KDR,CAV1
GO: Biological Process	GO:0006954	inflammatory response		0.001496	1	0.02293	0.1934	8	714	A2M,GJA1,UACA,ANXA1,CD44,CCL2,C4B,CFI
GO: Biological Process	GO:0006941	striated muscle contraction		0.001539	1	0.02306	0.1945	4	161	GJA1,PDE4B,ANK2,CAV1
GO: Biological Process	GO:0002250	adaptive immune response		0.00154	1	0.02306	0.1945	6	406	RFTN1,ANXA1,B2M,CD44,C4B,CFI
GO: Biological Process	GO:0006816	calcium ion transport		0.00154	1	0.02306	0.1945	6	406	GJA1,PDE4B,ANK2,SLN,CCL2,CAV1
GO: Biological Process	GO:1904385	cellular response to angiotensin		0.001549	1	0.02306	0.1945	2	19	CAV1,CA2
GO: Biological Process	GO:0031116	positive regulation of microtubule polymerization		0.001549	1	0.02306	0.1945	2	19	MAP1B,CAV1
GO: Biological Process	GO:0010647	positive regulation of cell communication		0.001573	1	0.02318	0.1956	13	1684	LIF,GJA1,ADAM9,MID1,CD44,CCL2,KDR,CAV1,GDF10,SLC1A3,GFAP,CA2,COL1A1
GO: Biological Process	GO:0008015	blood circulation		0.001575	1	0.02318	0.1956	7	557	GJA1,PDE4B,ANK2,RCAN1,KDR,ELN,CAV1
GO: Biological Process	GO:0034341	response to interferon-gamma		0.00161	1	0.02343	0.1977	4	163	B2M,MID1,CD44,CCL2
GO: Biological Process	GO:1901019	regulation of calcium ion transmembrane transporter activity		0.001611	1	0.02343	0.1977	3	75	PDE4B,ANK2,SLN
GO: Biological Process	GO:0003013	circulatory system process		0.001624	1	0.02343	0.1977	7	560	GJA1,PDE4B,ANK2,RCAN1,KDR,ELN,CAV1
GO: Biological Process	GO:0022409	positive regulation of cell-cell adhesion		0.001628	1	0.02343	0.1977	5	277	MYO10,ANXA1,CD44,CCL2,CAV1
GO: Biological Process	GO:0002460	adaptive immune response based on somatic recombination of immune receptors built from immunoglobulin superfamily domains		0.00168	1	0.02396	0.2021	5	279	RFTN1,ANXA1,B2M,C4B,CFI
GO: Biological Process	GO:0019722	calcium-mediated signaling		0.001684	1	0.02396	0.2021	4	165	ANK2,RCAN1,NFATC2,KDR
GO: Biological Process	GO:0098901	regulation of cardiac muscle cell action potential		0.001718	1	0.02418	0.204	2	20	ANK2,CAV1
GO: Biological Process	GO:1990776	response to angiotensin		0.001718	1	0.02418	0.204	2	20	CAV1,CA2
GO: Biological Process	GO:0051346	negative regulation of hydrolase activity		0.001806	1	0.02523	0.2128	6	419	A2M,COL6A3,ANXA1,CD44,C4B,PI15
GO: Biological Process	GO:0043408	regulation of MAPK cascade		0.001812	1	0.02523	0.2128	8	736	LIF,ADAM9,MID1,CD44,CCL2,KDR,CAV1,GDF10
GO: Biological Process	GO:0070371	ERK1 and ERK2 cascade		0.001844	1	0.02549	0.2151	5	285	LIF,CD44,CCL2,KDR,CAV1
GO: Biological Process	GO:0071396	cellular response to lipid		0.001851	1	0.02549	0.2151	7	573	PDE4B,TNC,ANXA1,ADAM9,B2M,CCL2,COL1A1
GO: Biological Process	GO:0071222	cellular response to lipopolysaccharide		0.001878	1	0.02569	0.2168	4	170	PDE4B,ADAM9,B2M,CCL2
GO: Biological Process	GO:0034138	toll-like receptor 3 signaling pathway		0.001895	1	0.02569	0.2168	2	21	RFTN1,CAV1
GO: Biological Process	GO:0099623	regulation of cardiac muscle cell membrane repolarization		0.001895	1	0.02569	0.2168	2	21	GJA1,ANK2
GO: Biological Process	GO:0048545	response to steroid hormone		0.001944	1	0.02611	0.2203	7	578	ANXA1,ADAM9,SLC34A2,CCL2,CAV1,CA2,COL1A1
GO: Biological Process	GO:0022414	reproductive process		0.001946	1	0.02611	0.2203	12	1512	A2M,VMP1,LIF,S100A11,TNC,ANXA1,CD44,CCL2,PLAT,KDR,ITGB4,IQCG
GO: Biological Process	GO:0000003	reproduction		0.001968	1	0.02627	0.2216	12	1514	A2M,VMP1,LIF,S100A11,TNC,ANXA1,CD44,CCL2,PLAT,KDR,ITGB4,IQCG
GO: Biological Process	GO:0048666	neuron development		0.002075	1	0.02721	0.2296	10	1120	LIF,GJA1,MAP1B,TNC,B2M,CD44,KDR,ZBTB18,SLC1A3,GFAP
GO: Biological Process	GO:0051769	regulation of nitric-oxide synthase biosynthetic process		0.00208	1	0.02721	0.2296	2	22	CCL2,KDR
GO: Biological Process	GO:0086064	cell communication by electrical coupling involved in cardiac conduction		0.00208	1	0.02721	0.2296	2	22	GJA1,CAV1
GO: Biological Process	GO:0051767	nitric-oxide synthase biosynthetic process		0.00208	1	0.02721	0.2296	2	22	CCL2,KDR
GO: Biological Process	GO:0071260	cellular response to mechanical stimulus		0.002154	1	0.02785	0.235	3	83	GJA1,CAV1,COL1A1
GO: Biological Process	GO:0002673	regulation of acute inflammatory response		0.002154	1	0.02785	0.235	3	83	A2M,C4B,CFI
GO: Biological Process	GO:0051384	response to glucocorticoid		0.002175	1	0.02785	0.235	4	177	ANXA1,ADAM9,CCL2,CAV1
GO: Biological Process	GO:0071219	cellular response to molecule of bacterial origin		0.002175	1	0.02785	0.235	4	177	PDE4B,ADAM9,B2M,CCL2
GO: Biological Process	GO:0044057	regulation of system process		0.002183	1	0.02785	0.235	7	590	LIF,GJA1,PDE4B,ANK2,SLN,KDR,CAV1
GO: Biological Process	GO:0050801	ion homeostasis		0.002214	1	0.02811	0.2371	8	760	GJA1,ANK2,B2M,SLC34A2,CCL2,KDR,CAV1,CA2
GO: Biological Process	GO:1901879	regulation of protein depolymerization		0.002229	1	0.02816	0.2376	3	84	MAP1B,MID1,SLN
GO: Biological Process	GO:0006925	inflammatory cell apoptotic process		0.002274	1	0.02859	0.2412	2	23	ANXA1,CD44
GO: Biological Process	GO:0006942	regulation of striated muscle contraction		0.002306	1	0.02861	0.2414	3	85	PDE4B,ANK2,CAV1
GO: Biological Process	GO:0060333	interferon-gamma-mediated signaling pathway		0.002306	1	0.02861	0.2414	3	85	B2M,MID1,CD44
GO: Biological Process	GO:0006979	response to oxidative stress		0.002309	1	0.02861	0.2414	6	440	RCAN1,UACA,PXDNL,ANXA1,ADAM9,COL1A1
GO: Biological Process	GO:0000902	cell morphogenesis		0.002381	1	0.02914	0.2459	11	1341	PDPN,LIF,GJA1,MAP1B,MYO10,ANXA1,LOXL2,CCL2,KDR,SLC1A3,COL1A1
GO: Biological Process	GO:0043434	response to peptide hormone		0.002388	1	0.02914	0.2459	6	443	GJA1,ANXA1,CCL2,CAV1,CA2,COL1A1
GO: Biological Process	GO:0048863	stem cell differentiation		0.002407	1	0.02914	0.2459	5	303	A2M,LIF,GJA1,LOXL2,COL1A1
GO: Biological Process	GO:0006956	complement activation		0.002464	1	0.02914	0.2459	3	87	A2M,C4B,CFI
GO: Biological Process	GO:0007026	negative regulation of microtubule depolymerization		0.002475	1	0.02914	0.2459	2	24	MAP1B,MID1
GO: Biological Process	GO:0086019	cell-cell signaling involved in cardiac conduction		0.002475	1	0.02914	0.2459	2	24	GJA1,ANK2
GO: Biological Process	GO:0086005	ventricular cardiac muscle cell action potential		0.002475	1	0.02914	0.2459	2	24	ANK2,CAV1
GO: Biological Process	GO:0060143	positive regulation of syncytium formation by plasma membrane fusion		0.002475	1	0.02914	0.2459	2	24	NFATC2,ADAM9
GO: Biological Process	GO:0036296	response to increased oxygen levels		0.002475	1	0.02914	0.2459	2	24	CAV1,COL1A1
GO: Biological Process	GO:0031112	positive regulation of microtubule polymerization or depolymerization		0.002475	1	0.02914	0.2459	2	24	MAP1B,CAV1
GO: Biological Process	GO:0055093	response to hyperoxia		0.002475	1	0.02914	0.2459	2	24	CAV1,COL1A1
GO: Biological Process	GO:0042592	homeostatic process		0.002495	1	0.02924	0.2467	13	1773	GJA1,PDE4B,ANK2,LMO2,ANXA1,B2M,CD44,SLC34A2,CCL2,KDR,CAV1,ZBTB18,CA2
GO: Biological Process	GO:0007179	transforming growth factor beta receptor signaling pathway		0.002552	1	0.02978	0.2512	4	185	ADAM9,CCL2,CAV1,GDF10
GO: Biological Process	GO:0006873	cellular ion homeostasis		0.002584	1	0.03001	0.2532	7	608	GJA1,ANK2,SLC34A2,CCL2,KDR,CAV1,CA2
GO: Biological Process	GO:1902531	regulation of intracellular signal transduction		0.002661	1	0.03077	0.2596	13	1786	A2M,LIF,GJA1,RCAN1,UACA,ADAM9,MID1,CD44,ARHGAP29,CCL2,KDR,CAV1,GDF10
GO: Biological Process	GO:0001945	lymph vessel development		0.002685	1	0.03077	0.2596	2	25	PDPN,KDR
GO: Biological Process	GO:0099622	cardiac muscle cell membrane repolarization		0.002685	1	0.03077	0.2596	2	25	GJA1,ANK2
GO: Biological Process	GO:1903035	negative regulation of response to wounding		0.002705	1	0.03082	0.26	4	188	GJA1,UACA,CD44,PLAT
GO: Biological Process	GO:0031100	animal organ regeneration		0.002713	1	0.03082	0.26	3	90	LIF,CCL2,CAV1
GO: Biological Process	GO:0034765	regulation of ion transmembrane transport		0.002728	1	0.03085	0.2603	6	455	GJA1,PDE4B,ANK2,SLN,CCL2,CAV1
GO: Biological Process	GO:0044702	single organism reproductive process		0.002751	1	0.03097	0.2613	11	1366	VMP1,LIF,S100A11,TNC,ANXA1,CD44,CCL2,PLAT,KDR,ITGB4,IQCG
GO: Biological Process	GO:0001666	response to hypoxia		0.002769	1	0.03105	0.2619	5	313	LOXL2,CCL2,PLAT,KDR,CAV1
GO: Biological Process	GO:0070613	regulation of protein processing		0.002799	1	0.03125	0.2636	3	91	A2M,C4B,CFI
GO: Biological Process	GO:1900046	regulation of hemostasis		0.002887	1	0.03129	0.264	3	92	PDPN,PLAT,CAV1
GO: Biological Process	GO:0022617	extracellular matrix disassembly		0.002887	1	0.03129	0.264	3	92	A2M,CD44,ELN
GO: Biological Process	GO:1903317	regulation of protein maturation		0.002887	1	0.03129	0.264	3	92	A2M,C4B,CFI
GO: Biological Process	GO:0030193	regulation of blood coagulation		0.002887	1	0.03129	0.264	3	92	PDPN,PLAT,CAV1
GO: Biological Process	GO:0071709	membrane assembly		0.002903	1	0.03129	0.264	2	26	RFTN1,CAV1
GO: Biological Process	GO:1901890	positive regulation of cell junction assembly		0.002903	1	0.03129	0.264	2	26	KDR,CAV1
GO: Biological Process	GO:0007519	skeletal muscle tissue development		0.002918	1	0.03129	0.264	4	192	RCAN1,ELN,CAV1,ZBTB18
GO: Biological Process	GO:1901698	response to nitrogen compound		0.002973	1	0.03129	0.264	9	982	GJA1,RFTN1,PDE4B,ANXA1,CCL2,CAV1,SLC1A3,CA2,COL1A1
GO: Biological Process	GO:0002821	positive regulation of adaptive immune response		0.002977	1	0.03129	0.264	3	93	ANXA1,B2M,CD44
GO: Biological Process	GO:0042475	odontogenesis of dentin-containing tooth		0.002977	1	0.03129	0.264	3	93	TNC,ITGB4,CA2
GO: Biological Process	GO:0098609	cell-cell adhesion		0.003034	1	0.03129	0.264	9	985	VMP1,PDPN,MYO10,ANXA1,ADAM9,B2M,CD44,CCL2,CAV1
GO: Biological Process	GO:0001525	angiogenesis		0.003037	1	0.03129	0.264	6	465	LIF,WARS,LOXL2,CCL2,KDR,CAV1
GO: Biological Process	GO:0032102	negative regulation of response to external stimulus		0.003045	1	0.03129	0.264	5	320	GJA1,UACA,CD44,CCL2,PLAT
GO: Biological Process	GO:1901676	positive regulation of histone H3-K27 acetylation		0.003097	1	0.03129	0.264	1	1	LIF
GO: Biological Process	GO:0010232	vascular transport		0.003097	1	0.03129	0.264	1	1	GJA1
GO: Biological Process	GO:0036371	protein localization to T-tubule		0.003097	1	0.03129	0.264	1	1	ANK2
GO: Biological Process	GO:0010625	positive regulation of Schwann cell proliferation		0.003097	1	0.03129	0.264	1	1	GFAP
GO: Biological Process	GO:0060156	milk ejection reflex		0.003097	1	0.03129	0.264	1	1	GJA1
GO: Biological Process	GO:0060739	mesenchymal-epithelial cell signaling involved in prostate gland development		0.003097	1	0.03129	0.264	1	1	TNC
GO: Biological Process	GO:1900085	negative regulation of peptidyl-tyrosine autophosphorylation		0.003097	1	0.03129	0.264	1	1	CAV1
GO: Biological Process	GO:0033552	response to vitamin B3		0.003097	1	0.03129	0.264	1	1	CCL2
GO: Biological Process	GO:0038032	termination of G-protein coupled receptor signaling pathway		0.003097	1	0.03129	0.264	1	1	RGS12
GO: Biological Process	GO:1902618	cellular response to fluoride		0.003097	1	0.03129	0.264	1	1	COL1A1
GO: Biological Process	GO:0036293	response to decreased oxygen levels		0.003127	1	0.03129	0.264	5	322	LOXL2,CCL2,PLAT,KDR,CAV1
GO: Biological Process	GO:0033173	calcineurin-NFAT signaling cascade		0.003129	1	0.03129	0.264	2	27	RCAN1,NFATC2
GO: Biological Process	GO:0010644	cell communication by electrical coupling		0.003129	1	0.03129	0.264	2	27	GJA1,CAV1
GO: Biological Process	GO:0031114	regulation of microtubule depolymerization		0.003129	1	0.03129	0.264	2	27	MAP1B,MID1
GO: Biological Process	GO:0007043	cell-cell junction assembly		0.003161	1	0.03137	0.2647	3	95	GJA1,ANK2,CAV1
GO: Biological Process	GO:0033138	positive regulation of peptidyl-serine phosphorylation		0.003161	1	0.03137	0.2647	3	95	LIF,CD44,CAV1
GO: Biological Process	GO:0031589	cell-substrate adhesion		0.003211	1	0.03175	0.2678	5	324	ADAM9,CD44,KDR,ITGB4,COL1A1
GO: Biological Process	GO:0050818	regulation of coagulation		0.003256	1	0.03184	0.2687	3	96	PDPN,PLAT,CAV1
GO: Biological Process	GO:0031109	microtubule polymerization or depolymerization		0.003256	1	0.03184	0.2687	3	96	MAP1B,MID1,CAV1
GO: Biological Process	GO:0071216	cellular response to biotic stimulus		0.003258	1	0.03184	0.2687	4	198	PDE4B,ADAM9,B2M,CCL2
GO: Biological Process	GO:0001504	neurotransmitter uptake		0.003363	1	0.03275	0.2763	2	28	SLC1A3,GFAP
GO: Biological Process	GO:1901701	cellular response to oxygen-containing compound		0.003401	1	0.03299	0.2783	9	1002	PDE4B,TNC,ANXA1,ADAM9,B2M,CCL2,CAV1,CA2,COL1A1
GO: Biological Process	GO:0032412	regulation of ion transmembrane transporter activity		0.003438	1	0.03311	0.2793	4	201	PDE4B,ANK2,SLN,CAV1
GO: Biological Process	GO:0043244	regulation of protein complex disassembly		0.003451	1	0.03311	0.2793	3	98	MAP1B,MID1,SLN
GO: Biological Process	GO:0002027	regulation of heart rate		0.003451	1	0.03311	0.2793	3	98	GJA1,ANK2,CAV1
GO: Biological Process	GO:1901652	response to peptide		0.003478	1	0.03324	0.2805	6	478	GJA1,ANXA1,CCL2,CAV1,CA2,COL1A1
GO: Biological Process	GO:0060538	skeletal muscle organ development		0.0035	1	0.03331	0.281	4	202	RCAN1,ELN,CAV1,ZBTB18
GO: Biological Process	GO:0001775	cell activation		0.003515	1	0.03331	0.281	9	1007	PDPN,NFATC2,ANXA1,ADAM9,B2M,CD44,CCL2,CAV1,COL1A1
GO: Biological Process	GO:0071363	cellular response to growth factor stimulus		0.003524	1	0.03331	0.281	7	643	ADAM9,CD44,CCL2,KDR,CAV1,GDF10,COL1A1
GO: Biological Process	GO:0006811	ion transport		0.003579	1	0.03347	0.2824	12	1627	PDPN,GJA1,PDE4B,ANK2,ANXA1,B2M,SLN,SLC34A2,CCL2,CAV1,SLC1A3,CA2
GO: Biological Process	GO:0009314	response to radiation		0.003587	1	0.03347	0.2824	6	481	MFAP4,UACA,ANXA1,CCL2,CAV1,SLC1A3
GO: Biological Process	GO:0035162	embryonic hemopoiesis		0.003605	1	0.03347	0.2824	2	29	LMO2,KDR
GO: Biological Process	GO:0046636	negative regulation of alpha-beta T cell activation		0.003605	1	0.03347	0.2824	2	29	ANXA1,CD44
GO: Biological Process	GO:0060142	regulation of syncytium formation by plasma membrane fusion		0.003605	1	0.03347	0.2824	2	29	NFATC2,ADAM9
GO: Biological Process	GO:2001257	regulation of cation channel activity		0.003653	1	0.03366	0.284	3	100	PDE4B,ANK2,CAV1
GO: Biological Process	GO:1903522	regulation of blood circulation		0.003656	1	0.03366	0.284	5	334	GJA1,PDE4B,ANK2,KDR,CAV1
GO: Biological Process	GO:0034097	response to cytokine		0.003665	1	0.03366	0.284	8	825	ANXA1,ADAM9,B2M,MID1,CD44,CCL2,CAV1,COL1A1
GO: Biological Process	GO:0022898	regulation of transmembrane transporter activity		0.003753	1	0.03423	0.2888	4	206	PDE4B,ANK2,SLN,CAV1
GO: Biological Process	GO:0007160	cell-matrix adhesion		0.003753	1	0.03423	0.2888	4	206	ADAM9,CD44,KDR,ITGB4
GO: Biological Process	GO:0033032	regulation of myeloid cell apoptotic process		0.003855	1	0.03504	0.2956	2	30	ANXA1,CD44
GO: Biological Process	GO:0007584	response to nutrient		0.003951	1	0.03578	0.3019	4	209	TNC,CCL2,CAV1,COL1A1
GO: Biological Process	GO:0090075	relaxation of muscle		0.004113	1	0.03699	0.3121	2	31	PDE4B,SLN
GO: Biological Process	GO:0086091	regulation of heart rate by cardiac conduction		0.004113	1	0.03699	0.3121	2	31	ANK2,CAV1
GO: Biological Process	GO:0007178	transmembrane receptor protein serine/threonine kinase signaling pathway		0.004245	1	0.03805	0.321	5	346	ADAM9,CCL2,KDR,CAV1,GDF10
GO: Biological Process	GO:0044091	membrane biogenesis		0.004379	1	0.03911	0.3299	2	32	RFTN1,CAV1
GO: Biological Process	GO:0030855	epithelial cell differentiation		0.004413	1	0.03927	0.3313	7	670	LIF,GJA1,ANXA1,ADAM9,KDR,CAV1,PLS3
GO: Biological Process	GO:0042127	regulation of cell proliferation		0.004508	1	0.03999	0.3374	12	1674	LIF,GJA1,S100A11,WARS,NFATC2,TNC,ANXA1,CD44,CCL2,KDR,CAV1,GFAP
GO: Biological Process	GO:0030001	metal ion transport		0.004545	1	0.04017	0.3389	8	855	GJA1,PDE4B,ANK2,B2M,SLN,SLC34A2,CCL2,CAV1
GO: Biological Process	GO:0033273	response to vitamin		0.004651	1	0.04043	0.3411	3	109	TNC,CCL2,COL1A1
GO: Biological Process	GO:0060740	prostate gland epithelium morphogenesis		0.004652	1	0.04043	0.3411	2	33	TNC,CD44
GO: Biological Process	GO:0071295	cellular response to vitamin		0.004652	1	0.04043	0.3411	2	33	TNC,COL1A1
GO: Biological Process	GO:0031113	regulation of microtubule polymerization		0.004652	1	0.04043	0.3411	2	33	MAP1B,CAV1
GO: Biological Process	GO:0001937	negative regulation of endothelial cell proliferation		0.004652	1	0.04043	0.3411	2	33	GJA1,CAV1
GO: Biological Process	GO:0071621	granulocyte chemotaxis		0.004771	1	0.04061	0.3426	3	110	PDE4B,ANXA1,CCL2
GO: Biological Process	GO:0051261	protein depolymerization		0.004771	1	0.04061	0.3426	3	110	MAP1B,MID1,SLN
GO: Biological Process	GO:0050867	positive regulation of cell activation		0.004787	1	0.04061	0.3426	5	356	PDPN,NFATC2,ANXA1,CCL2,CAV1
GO: Biological Process	GO:0032409	regulation of transporter activity		0.004815	1	0.04061	0.3426	4	221	PDE4B,ANK2,SLN,CAV1
GO: Biological Process	GO:0090257	regulation of muscle system process		0.004892	1	0.04061	0.3426	4	222	PDE4B,ANK2,SLN,CAV1
GO: Biological Process	GO:0055080	cation homeostasis		0.004897	1	0.04061	0.3426	7	683	GJA1,ANK2,B2M,CCL2,KDR,CAV1,CA2
GO: Biological Process	GO:0002237	response to molecule of bacterial origin		0.0049	1	0.04061	0.3426	5	358	PDE4B,ADAM9,B2M,CCL2,C4B
GO: Biological Process	GO:0050804	modulation of synaptic transmission		0.0049	1	0.04061	0.3426	5	358	CCL2,KDR,SLC1A3,GFAP,CA2
GO: Biological Process	GO:0015833	peptide transport		0.0049	1	0.04061	0.3426	5	358	LIF,GJA1,UACA,ANXA1,CA2
GO: Biological Process	GO:0006692	prostanoid metabolic process		0.004933	1	0.04061	0.3426	2	34	PDPN,ANXA1
GO: Biological Process	GO:0002931	response to ischemia		0.004933	1	0.04061	0.3426	2	34	RCAN1,CAV1
GO: Biological Process	GO:0031111	negative regulation of microtubule polymerization or depolymerization		0.004933	1	0.04061	0.3426	2	34	MAP1B,MID1
GO: Biological Process	GO:0045581	negative regulation of T cell differentiation		0.004933	1	0.04061	0.3426	2	34	ANXA1,CD44
GO: Biological Process	GO:0043403	skeletal muscle tissue regeneration		0.004933	1	0.04061	0.3426	2	34	GJA1,ANXA1
GO: Biological Process	GO:0006693	prostaglandin metabolic process		0.004933	1	0.04061	0.3426	2	34	PDPN,ANXA1
GO: Biological Process	GO:0051129	negative regulation of cellular component organization		0.004936	1	0.04061	0.3426	7	684	LIF,MAP1B,B2M,MID1,SLN,CAV1,GFAP
GO: Biological Process	GO:0010243	response to organonitrogen compound		0.004939	1	0.04061	0.3426	8	867	GJA1,PDE4B,ANXA1,CCL2,CAV1,SLC1A3,CA2,COL1A1
GO: Biological Process	GO:0002443	leukocyte mediated immunity		0.005016	1	0.04099	0.3458	5	360	RFTN1,B2M,CCL2,C4B,CFI
GO: Biological Process	GO:0072376	protein activation cascade		0.005017	1	0.04099	0.3458	3	112	A2M,C4B,CFI
GO: Biological Process	GO:0001649	osteoblast differentiation		0.005049	1	0.04112	0.3469	4	224	GJA1,TNC,GDF10,COL1A1
GO: Biological Process	GO:0030324	lung development		0.005128	1	0.04161	0.3511	4	225	PDPN,LIF,TNC,KDR
GO: Biological Process	GO:0030100	regulation of endocytosis		0.005209	1	0.04161	0.3511	4	226	B2M,CCL2,C4B,CAV1
GO: Biological Process	GO:0032743	positive regulation of interleukin-2 production		0.005222	1	0.04161	0.3511	2	35	PDE4B,ANXA1
GO: Biological Process	GO:0070296	sarcoplasmic reticulum calcium ion transport		0.005222	1	0.04161	0.3511	2	35	ANK2,SLN
GO: Biological Process	GO:2000108	positive regulation of leukocyte apoptotic process		0.005222	1	0.04161	0.3511	2	35	ANXA1,CD44
GO: Biological Process	GO:0060512	prostate gland morphogenesis		0.005222	1	0.04161	0.3511	2	35	TNC,CD44
GO: Biological Process	GO:0033028	myeloid cell apoptotic process		0.005222	1	0.04161	0.3511	2	35	ANXA1,CD44
GO: Biological Process	GO:0007596	blood coagulation		0.005254	1	0.04174	0.3521	5	364	A2M,PDPN,PLAT,CAV1,COL1A1
GO: Biological Process	GO:1903524	positive regulation of blood circulation		0.00527	1	0.04174	0.3522	3	114	GJA1,KDR,CAV1
GO: Biological Process	GO:0043410	positive regulation of MAPK cascade		0.005331	1	0.04202	0.3545	6	522	LIF,ADAM9,MID1,CD44,CCL2,KDR
GO: Biological Process	GO:0035295	tube development		0.005338	1	0.04202	0.3545	7	694	PDPN,LIF,GJA1,TNC,CD44,KDR,ITGB4
GO: Biological Process	GO:0071705	nitrogen compound transport		0.005396	1	0.04214	0.3555	8	880	PDPN,LIF,GJA1,RFTN1,UACA,ANXA1,SLC1A3,CA2
GO: Biological Process	GO:0043086	negative regulation of catalytic activity		0.005396	1	0.04214	0.3555	8	880	A2M,COL6A3,ANXA1,SLN,CD44,C4B,CAV1,PI15
GO: Biological Process	GO:0030323	respiratory tube development		0.005456	1	0.04214	0.3555	4	229	PDPN,LIF,TNC,KDR
GO: Biological Process	GO:0010038	response to metal ion		0.005499	1	0.04214	0.3555	5	368	LOXL2,ADAM9,B2M,CAV1,CA2
GO: Biological Process	GO:0043277	apoptotic cell clearance		0.005518	1	0.04214	0.3555	2	36	CCL2,C4B
GO: Biological Process	GO:0045216	cell-cell junction organization		0.00554	1	0.04214	0.3555	4	230	GJA1,ANK2,KDR,CAV1
GO: Biological Process	GO:0045596	negative regulation of cell differentiation		0.005547	1	0.04214	0.3555	7	699	LMO2,ANXA1,B2M,CD44,CAV1,GDF10,GFAP
GO: Biological Process	GO:0007599	hemostasis		0.005561	1	0.04214	0.3555	5	369	A2M,PDPN,PLAT,CAV1,COL1A1
GO: Biological Process	GO:0050817	coagulation		0.005561	1	0.04214	0.3555	5	369	A2M,PDPN,PLAT,CAV1,COL1A1
GO: Biological Process	GO:0051051	negative regulation of transport		0.00558	1	0.04214	0.3555	6	527	LIF,UACA,MAP1B,ANXA1,SLN,CAV1
GO: Biological Process	GO:0001837	epithelial to mesenchymal transition		0.005664	1	0.04214	0.3555	3	117	GJA1,LOXL2,COL1A1
GO: Biological Process	GO:0034405	response to fluid shear stress		0.005822	1	0.04214	0.3555	2	37	GJA1,CA2
GO: Biological Process	GO:0001501	skeletal system development		0.005943	1	0.04214	0.3555	6	534	LOXL2,CD44,KDR,GDF10,PLS3,COL1A1
GO: Biological Process	GO:0070663	regulation of leukocyte proliferation		0.005972	1	0.04214	0.3555	4	235	NFATC2,ANXA1,CD44,CCL2
GO: Biological Process	GO:0016192	vesicle-mediated transport		0.006131	1	0.04214	0.3555	11	1518	A2M,VMP1,ANK2,MYO10,ANXA1,LOXL2,B2M,CCL2,C4B,CAV1,CFI
GO: Biological Process	GO:0048016	inositol phosphate-mediated signaling		0.006133	1	0.04214	0.3555	2	38	RCAN1,NFATC2
GO: Biological Process	GO:0034112	positive regulation of homotypic cell-cell adhesion		0.006152	1	0.04214	0.3555	4	237	ANXA1,CD44,CCL2,CAV1
GO: Biological Process	GO:1904435	regulation of transferrin receptor binding		0.006166	1	0.04214	0.3555	1	2	B2M
GO: Biological Process	GO:1904434	positive regulation of ferrous iron binding		0.006166	1	0.04214	0.3555	1	2	B2M
GO: Biological Process	GO:2000878	positive regulation of oligopeptide transport		0.006166	1	0.04214	0.3555	1	2	CA2
GO: Biological Process	GO:0090089	regulation of dipeptide transport		0.006166	1	0.04214	0.3555	1	2	CA2
GO: Biological Process	GO:0097350	neutrophil clearance		0.006166	1	0.04214	0.3555	1	2	ANXA1
GO: Biological Process	GO:0010645	regulation of cell communication by chemical coupling		0.006166	1	0.04214	0.3555	1	2	GJA1
GO: Biological Process	GO:0035702	monocyte homeostasis		0.006166	1	0.04214	0.3555	1	2	CCL2
GO: Biological Process	GO:0001868	regulation of complement activation, lectin pathway		0.006166	1	0.04214	0.3555	1	2	A2M
GO: Biological Process	GO:0001869	negative regulation of complement activation, lectin pathway		0.006166	1	0.04214	0.3555	1	2	A2M
GO: Biological Process	GO:1901877	negative regulation of calcium ion binding		0.006166	1	0.04214	0.3555	1	2	SLN
GO: Biological Process	GO:0090088	regulation of oligopeptide transport		0.006166	1	0.04214	0.3555	1	2	CA2
GO: Biological Process	GO:0071403	cellular response to high density lipoprotein particle stimulus		0.006166	1	0.04214	0.3555	1	2	CCL2
GO: Biological Process	GO:0036292	DNA rewinding		0.006166	1	0.04214	0.3555	1	2	ANXA1
GO: Biological Process	GO:0036309	protein localization to M-band		0.006166	1	0.04214	0.3555	1	2	ANK2
GO: Biological Process	GO:0003294	atrial ventricular junction remodeling		0.006166	1	0.04214	0.3555	1	2	GJA1
GO: Biological Process	GO:0086098	angiotensin-activated signaling pathway involved in heart process		0.006166	1	0.04214	0.3555	1	2	CAV1
GO: Biological Process	GO:1904437	positive regulation of transferrin receptor binding		0.006166	1	0.04214	0.3555	1	2	B2M
GO: Biological Process	GO:2001150	positive regulation of dipeptide transmembrane transport		0.006166	1	0.04214	0.3555	1	2	CA2
GO: Biological Process	GO:0018277	protein deamination		0.006166	1	0.04214	0.3555	1	2	LOXL2
GO: Biological Process	GO:0006436	tryptophanyl-tRNA aminoacylation		0.006166	1	0.04214	0.3555	1	2	WARS
GO: Biological Process	GO:0010652	positive regulation of cell communication by chemical coupling		0.006166	1	0.04214	0.3555	1	2	GJA1
GO: Biological Process	GO:0035442	dipeptide transmembrane transport		0.006166	1	0.04214	0.3555	1	2	CA2
GO: Biological Process	GO:0098907	regulation of SA node cell action potential		0.006166	1	0.04214	0.3555	1	2	ANK2
GO: Biological Process	GO:2001148	regulation of dipeptide transmembrane transport		0.006166	1	0.04214	0.3555	1	2	CA2
GO: Biological Process	GO:0014839	myoblast migration involved in skeletal muscle regeneration		0.006166	1	0.04214	0.3555	1	2	ANXA1
GO: Biological Process	GO:2000880	positive regulation of dipeptide transport		0.006166	1	0.04214	0.3555	1	2	CA2
GO: Biological Process	GO:1903989	regulation of ferrous iron import into cell		0.006166	1	0.04214	0.3555	1	2	B2M
GO: Biological Process	GO:1900390	regulation of iron ion import		0.006166	1	0.04214	0.3555	1	2	B2M
GO: Biological Process	GO:0034758	positive regulation of iron ion transport		0.006166	1	0.04214	0.3555	1	2	B2M
GO: Biological Process	GO:1903991	positive regulation of ferrous iron import into cell		0.006166	1	0.04214	0.3555	1	2	B2M
GO: Biological Process	GO:1901876	regulation of calcium ion binding		0.006166	1	0.04214	0.3555	1	2	SLN
GO: Biological Process	GO:1904432	regulation of ferrous iron binding		0.006166	1	0.04214	0.3555	1	2	B2M
GO: Biological Process	GO:1901898	negative regulation of relaxation of cardiac muscle		0.006166	1	0.04214	0.3555	1	2	PDE4B
GO: Biological Process	GO:0050878	regulation of body fluid levels		0.006213	1	0.04226	0.3565	6	539	A2M,PDPN,GJA1,PLAT,CAV1,COL1A1
GO: Biological Process	GO:0090279	regulation of calcium ion import		0.006216	1	0.04226	0.3565	3	121	ANK2,SLN,CCL2
GO: Biological Process	GO:1904062	regulation of cation transmembrane transport		0.006243	1	0.04233	0.3571	4	238	PDE4B,ANK2,SLN,CAV1
GO: Biological Process	GO:0045765	regulation of angiogenesis		0.006335	1	0.04284	0.3614	4	239	LIF,WARS,CCL2,KDR
GO: Biological Process	GO:0048585	negative regulation of response to stimulus		0.006373	1	0.04299	0.3627	11	1526	A2M,LIF,GJA1,RGS6,UACA,ANXA1,CD44,CCL2,PLAT,CAV1,RGS12
GO: Biological Process	GO:0008285	negative regulation of cell proliferation		0.006402	1	0.04307	0.3634	7	718	LIF,GJA1,S100A11,WARS,CD44,CCL2,CAV1
GO: Biological Process	GO:0097530	granulocyte migration		0.006504	1	0.04353	0.3672	3	123	PDE4B,ANXA1,CCL2
GO: Biological Process	GO:0051928	positive regulation of calcium ion transport		0.006504	1	0.04353	0.3672	3	123	ANK2,CCL2,CAV1
GO: Biological Process	GO:1903039	positive regulation of leukocyte cell-cell adhesion		0.006521	1	0.04353	0.3672	4	241	ANXA1,CD44,CCL2,CAV1
GO: Biological Process	GO:0008016	regulation of heart contraction		0.006615	1	0.04393	0.3707	4	242	GJA1,PDE4B,ANK2,CAV1
GO: Biological Process	GO:0032846	positive regulation of homeostatic process		0.006615	1	0.04393	0.3707	4	242	ANXA1,CD44,CAV1,CA2
GO: Biological Process	GO:0032526	response to retinoic acid		0.0068	1	0.04504	0.38	3	125	TNC,CCL2,COL1A1
GO: Biological Process	GO:0010951	negative regulation of endopeptidase activity		0.006905	1	0.04562	0.3849	4	245	A2M,COL6A3,CD44,C4B
GO: Biological Process	GO:0042391	regulation of membrane potential		0.007069	1	0.04651	0.3924	5	391	GJA1,ANK2,B2M,KDR,CAV1
GO: Biological Process	GO:0050865	regulation of cell activation		0.007076	1	0.04651	0.3924	6	554	PDPN,NFATC2,ANXA1,CD44,CCL2,CAV1
GO: Biological Process	GO:0033135	regulation of peptidyl-serine phosphorylation		0.007103	1	0.04651	0.3924	3	127	LIF,CD44,CAV1
GO: Biological Process	GO:0045909	positive regulation of vasodilation		0.007111	1	0.04651	0.3924	2	41	GJA1,KDR
GO: Biological Process	GO:0052548	regulation of endopeptidase activity		0.007219	1	0.0471	0.3973	5	393	A2M,COL6A3,UACA,CD44,C4B
GO: Biological Process	GO:0050673	epithelial cell proliferation		0.007295	1	0.04747	0.4005	5	394	GJA1,LOXL2,CCL2,KDR,CAV1
GO: Biological Process	GO:0008284	positive regulation of cell proliferation		0.007324	1	0.04754	0.4011	8	927	LIF,NFATC2,TNC,ANXA1,CCL2,KDR,CAV1,GFAP
GO: Biological Process	GO:0043200	response to amino acid		0.007414	1	0.0479	0.4041	3	129	CCL2,SLC1A3,COL1A1
GO: Biological Process	GO:0000165	MAPK cascade		0.007417	1	0.0479	0.4041	8	929	LIF,ADAM9,MID1,CD44,CCL2,KDR,CAV1,GDF10
GO: Biological Process	GO:0071407	cellular response to organic cyclic compound		0.00757	1	0.04877	0.4115	6	562	PDE4B,TNC,ANXA1,CCL2,CAV1,COL1A1
GO: Biological Process	GO:0061337	cardiac conduction		0.007734	1	0.0497	0.4193	3	131	GJA1,ANK2,CAV1
GO: Cellular Component	GO:0044420	extracellular matrix component		1.266e-08	3.354e-06	3.354e-06	2.065e-05	8	143	COL6A3,MFAP4,TNC,LOXL2,ELN,SLC1A3,ITGB4,COL1A1
GO: Cellular Component	GO:0005615	extracellular space		1.955e-07	5.182e-05	2.591e-05	0.0001596	18	1452	A2M,LIF,S100A11,COL6A3,TNC,PXDNL,ANXA1,LOXL2,ADAM9,B2M,CCL2,SCRG1,PLAT,C4B,CFI,GDF10,CA2,COL1A1
GO: Cellular Component	GO:0016323	basolateral plasma membrane		8.019e-07	0.0002125	7.083e-05	0.0004362	8	245	ANK2,ANXA1,ADAM9,CD44,CAV1,SLC1A3,ITGB4,CA2
GO: Cellular Component	GO:0098589	membrane region		4.826e-06	0.001279	0.0003197	0.001969	15	1271	PDPN,GJA1,RFTN1,ANK2,MYO10,ANXA1,ADAM9,CD44,SLC34A2,KDR,CAV1,STOML3,SLC1A3,ITGB4,CA2
GO: Cellular Component	GO:0045177	apical part of cell		6.034e-06	0.001599	0.0003198	0.00197	9	429	PDPN,GJA1,ANK2,ANXA1,CD44,SLC34A2,PLAT,CAV1,CA2
GO: Cellular Component	GO:0031012	extracellular matrix		7.956e-06	0.002108	0.0003514	0.002164	9	444	COL6A3,MFAP4,TNC,LOXL2,PLAT,ELN,SLC1A3,ITGB4,COL1A1
GO: Cellular Component	GO:0005578	proteinaceous extracellular matrix		1.992e-05	0.005279	0.0007541	0.004644	8	379	COL6A3,MFAP4,TNC,LOXL2,ELN,SLC1A3,ITGB4,COL1A1
GO: Cellular Component	GO:0030055	cell-substrate junction		3.088e-05	0.008184	0.001023	0.006301	8	403	GJA1,TNC,ANXA1,ADAM9,B2M,CD44,CAV1,ITGB4
GO: Cellular Component	GO:0071953	elastic fiber		5.564e-05	0.01474	0.001638	0.01009	2	4	MFAP4,ELN
GO: Cellular Component	GO:0098590	plasma membrane region		6.756e-05	0.0179	0.00179	0.01103	12	1046	PDPN,GJA1,ANK2,MYO10,ANXA1,ADAM9,CD44,SLC34A2,CAV1,SLC1A3,ITGB4,CA2
GO: Cellular Component	GO:0016324	apical plasma membrane		7.584e-05	0.0201	0.001827	0.01125	7	337	PDPN,GJA1,ANK2,ANXA1,CD44,SLC34A2,CAV1
GO: Cellular Component	GO:0098552	side of membrane		0.0001663	0.04407	0.003673	0.02262	8	513	PDPN,RGS6,ANXA1,ADAM9,B2M,CD44,KDR,GFAP
GO: Cellular Component	GO:0005925	focal adhesion		0.0001965	0.05206	0.004005	0.02466	7	393	GJA1,TNC,ANXA1,ADAM9,B2M,CD44,CAV1
GO: Cellular Component	GO:0005924	cell-substrate adherens junction		0.0002122	0.05624	0.004017	0.02474	7	398	GJA1,TNC,ANXA1,ADAM9,B2M,CD44,CAV1
GO: Cellular Component	GO:0030054	cell junction		0.0002504	0.06635	0.004423	0.02724	12	1202	GJA1,ANK2,MAP1B,TNC,ANXA1,ADAM9,B2M,CD44,KDR,CAV1,ITGB4,RGS12
GO: Cellular Component	GO:0009986	cell surface		0.0003118	0.08263	0.005165	0.03181	10	877	PDPN,ANXA1,ADAM9,B2M,CD44,PLAT,KDR,CAV1,SLC1A3,ITGB4
GO: Cellular Component	GO:0009897	external side of plasma membrane		0.0003798	0.1007	0.005921	0.03647	6	311	PDPN,ANXA1,ADAM9,B2M,CD44,KDR
GO: Cellular Component	GO:0098858	actin-based cell projection		0.0004264	0.113	0.006278	0.03867	5	206	PDPN,MYO10,SLC34A2,PLS3,CA2
GO: Cellular Component	GO:0098857	membrane microdomain		0.0006366	0.1687	0.008435	0.05195	6	343	GJA1,RFTN1,ANK2,KDR,CAV1,STOML3
GO: Cellular Component	GO:0045121	membrane raft		0.0006366	0.1687	0.008435	0.05195	6	343	GJA1,RFTN1,ANK2,KDR,CAV1,STOML3
GO: Cellular Component	GO:0005912	adherens junction		0.0006867	0.182	0.008665	0.05337	7	484	GJA1,TNC,ANXA1,ADAM9,B2M,CD44,CAV1
GO: Cellular Component	GO:0070161	anchoring junction		0.0008608	0.2281	0.01037	0.06386	7	503	GJA1,TNC,ANXA1,ADAM9,B2M,CD44,CAV1
GO: Cellular Component	GO:0031527	filopodium membrane		0.001539	0.4079	0.01774	0.1092	2	19	PDPN,MYO10
GO: Cellular Component	GO:0098644	complex of collagen trimers		0.00226	0.5988	0.02395	0.1475	2	23	COL6A3,COL1A1
GO: Cellular Component	GO:0031528	microvillus membrane		0.00226	0.5988	0.02395	0.1475	2	23	PDPN,SLC34A2
GO: Cellular Component	GO:0005769	early endosome		0.002774	0.735	0.02724	0.1678	5	314	GJA1,ANXA1,B2M,KDR,CAV1
GO: Cellular Component	GO:0005902	microvillus		0.002775	0.7354	0.02724	0.1678	3	91	PDPN,SLC34A2,CA2
GO: Cellular Component	GO:0043005	neuron projection		0.003348	0.8872	0.03169	0.1951	10	1199	PDE4B,ANK2,MAP1B,MYO10,CCL2,SCRG1,KDR,SLC1A3,RGS12,CA2
GO: Cellular Component	GO:0005604	basement membrane		0.004852	1	0.04434	0.2731	3	111	TNC,LOXL2,ITGB4
GO: Cellular Component	GO:0031901	early endosome membrane		0.005226	1	0.04533	0.2792	3	114	ANXA1,B2M,CAV1
GO: Cellular Component	GO:0044297	cell body		0.005302	1	0.04533	0.2792	7	695	MAP1B,MYO10,CCL2,KDR,SLC1A3,GFAP,RGS12
GO: Cellular Component	GO:0035692	macrophage migration inhibitory factor receptor complex		0.006146	1	0.04935	0.3039	1	2	CD44
GO: Cellular Component	GO:0005584	collagen type I trimer		0.006146	1	0.04935	0.3039	1	2	COL1A1
Pathway	576262	Extracellular matrix organization	BioSystems: REACTOME	2.235e-09	8.515e-07	8.515e-07	5.553e-06	11	264	A2M,COL6A3,MFAP4,TNC,LOXL2,ADAM9,CD44,KDR,ELN,ITGB4,COL1A1
Pathway	169349	Validated transcriptional targets of AP1 family members Fra1 and Fra2	BioSystems: Pathway Interaction Database	1.492e-07	5.684e-05	2.842e-05	0.0001853	5	34	LIF,GJA1,NFATC2,CCL2,ITGB4
Pathway	M5889	Ensemble of genes encoding extracellular matrix and extracellular matrix-associated proteins	MSigDB C2 BIOCARTA (v5.1)	2.218e-06	0.0008451	0.0002817	0.001837	15	1028	A2M,LIF,S100A11,COL6A3,MFAP4,TNC,PXDNL,ANXA1,LOXL2,ADAM9,CCL2,PLAT,ELN,GDF10,COL1A1
Pathway	83068	ECM-receptor interaction	BioSystems: KEGG	1.618e-05	0.006165	0.001541	0.01005	5	86	COL6A3,TNC,CD44,ITGB4,COL1A1
Pathway	730306	Assembly of collagen fibrils and other multimeric structures	BioSystems: REACTOME	4.729e-05	0.01802	0.003604	0.0235	4	54	COL6A3,LOXL2,ITGB4,COL1A1
Pathway	83067	Focal adhesion	BioSystems: KEGG	0.0001088	0.04146	0.006756	0.04406	6	206	COL6A3,TNC,KDR,CAV1,ITGB4,COL1A1
Pathway	83073	Complement and coagulation cascades	BioSystems: KEGG	0.0001241	0.04729	0.006756	0.04406	4	69	A2M,PLAT,C4B,CFI
Pathway	645288	Collagen formation	BioSystems: REACTOME	0.0003044	0.116	0.0145	0.09454	4	87	COL6A3,LOXL2,ITGB4,COL1A1
Pathway	730310	Elastic fibre formation	BioSystems: REACTOME	0.0004748	0.1809	0.01796	0.1171	3	41	MFAP4,LOXL2,ELN
Pathway	PW:0000315	calcineurin signaling	Pathway Ontology	0.0004873	0.1857	0.01796	0.1171	2	9	RCAN1,NFATC2
Pathway	M5884	Ensemble of genes encoding core extracellular matrix including ECM glycoproteins, collagens and proteoglycans	MSigDB C2 BIOCARTA (v5.1)	0.0005185	0.1975	0.01796	0.1171	6	275	COL6A3,MFAP4,TNC,PXDNL,ELN,COL1A1
Pathway	198795	Focal Adhesion	BioSystems: WikiPathways	0.0005904	0.2249	0.01874	0.1222	5	184	TNC,KDR,CAV1,ITGB4,COL1A1
Pathway	739007	Spinal Cord Injury	BioSystems: WikiPathways	0.0007938	0.3024	0.02326	0.1517	4	112	GJA1,ANXA1,CCL2,GFAP
Pathway	M5885	Ensemble of genes encoding ECM-associated proteins including ECM-affilaited proteins, ECM regulators and secreted factors	MSigDB C2 BIOCARTA (v5.1)	0.001593	0.6071	0.04336	0.2828	9	753	A2M,LIF,S100A11,ANXA1,LOXL2,ADAM9,CCL2,PLAT,GDF10
Pathway	106110	Integrin cell surface interactions	BioSystems: REACTOME	0.00191	0.7277	0.04851	0.3164	3	66	TNC,CD44,KDR

## Sheet: 10uMvs0uM_3h_upregulated
Hour 3 - ToppGene GO enrichment results for genes up-regulated for 10uM vs. 0uM
Category	ID	Name	Source	p-value	q-value Bonferroni	q-value FDR B&H	q-value FDR B&Y	Hit Count in Query List	Hit Count in Genome	Hit in Query List
GO: Biological Process	GO:0031175	neuron projection development		2.155e-05	0.01468	0.01468	0.1042	6	956	SEMA7A,SHOX2,NCAM1,CNTN1,NRXN3,HERC1
GO: Biological Process	GO:0048666	neuron development		5.289e-05	0.03602	0.01801	0.1279	6	1120	SEMA7A,SHOX2,NCAM1,CNTN1,NRXN3,HERC1
GO: Biological Process	GO:0002063	chondrocyte development		0.0001537	0.1047	0.02476	0.1758	2	27	SHOX2,SULF2
GO: Biological Process	GO:0030182	neuron differentiation		0.0001878	0.1279	0.02476	0.1758	6	1405	SEMA7A,SHOX2,NCAM1,CNTN1,NRXN3,HERC1
GO: Biological Process	GO:0030030	cell projection organization		0.0002047	0.1394	0.02476	0.1758	6	1427	SEMA7A,SHOX2,NCAM1,CNTN1,NRXN3,HERC1
GO: Biological Process	GO:0007409	axonogenesis		0.0002466	0.1679	0.02476	0.1758	4	478	SEMA7A,SHOX2,NCAM1,NRXN3
GO: Biological Process	GO:0048699	generation of neurons		0.0003092	0.2105	0.02476	0.1758	6	1538	SEMA7A,SHOX2,NCAM1,CNTN1,NRXN3,HERC1
GO: Biological Process	GO:0061564	axon development		0.0003303	0.2249	0.02476	0.1758	4	516	SEMA7A,SHOX2,NCAM1,NRXN3
GO: Biological Process	GO:0051962	positive regulation of nervous system development		0.0003763	0.2563	0.02476	0.1758	4	534	SEMA7A,SHOX2,CNTN1,NRXN3
GO: Biological Process	GO:0007417	central nervous system development		0.0003966	0.2701	0.02476	0.1758	5	1009	SEMA7A,NCAM1,CNTN1,NOVA1,HERC1
GO: Biological Process	GO:0051240	positive regulation of multicellular organismal process		0.0004053	0.276	0.02476	0.1758	6	1616	SEMA7A,SHOX2,NCAM1,SULF2,CNTN1,NRXN3
GO: Biological Process	GO:0022008	neurogenesis		0.0004363	0.2971	0.02476	0.1758	6	1638	SEMA7A,SHOX2,NCAM1,CNTN1,NRXN3,HERC1
GO: Biological Process	GO:0007411	axon guidance		0.0005423	0.3693	0.02542	0.1805	3	241	SEMA7A,NCAM1,NRXN3
GO: Biological Process	GO:0097485	neuron projection guidance		0.0005489	0.3738	0.02542	0.1805	3	242	SEMA7A,NCAM1,NRXN3
GO: Biological Process	GO:0048667	cell morphogenesis involved in neuron differentiation		0.0005599	0.3813	0.02542	0.1805	4	593	SEMA7A,SHOX2,NCAM1,NRXN3
GO: Biological Process	GO:0048812	neuron projection morphogenesis		0.0007162	0.4877	0.03048	0.2165	4	633	SEMA7A,SHOX2,NCAM1,NRXN3
GO: Biological Process	GO:0045844	positive regulation of striated muscle tissue development		0.0008972	0.611	0.03149	0.2237	2	65	SHOX2,NCAM1
GO: Biological Process	GO:0048636	positive regulation of muscle organ development		0.0008972	0.611	0.03149	0.2237	2	65	SHOX2,NCAM1
GO: Biological Process	GO:0010976	positive regulation of neuron projection development		0.000901	0.6136	0.03149	0.2237	3	287	SEMA7A,SHOX2,CNTN1
GO: Biological Process	GO:1901863	positive regulation of muscle tissue development		0.0009249	0.6299	0.03149	0.2237	2	66	SHOX2,NCAM1
GO: Biological Process	GO:2000026	regulation of multicellular organismal development		0.0009753	0.6642	0.03163	0.2246	6	1901	SEMA7A,SHOX2,NCAM1,SULF2,CNTN1,NRXN3
GO: Biological Process	GO:0050772	positive regulation of axonogenesis		0.001355	0.9229	0.03715	0.2638	2	80	SEMA7A,SHOX2
GO: Biological Process	GO:0001928	regulation of exocyst assembly		0.001384	0.9423	0.03715	0.2638	1	2	NCAM1
GO: Biological Process	GO:0014846	esophagus smooth muscle contraction		0.001384	0.9423	0.03715	0.2638	1	2	SULF2
GO: Biological Process	GO:0051094	positive regulation of developmental process		0.0014	0.9533	0.03715	0.2638	5	1329	SEMA7A,SHOX2,NCAM1,CNTN1,NRXN3
GO: Biological Process	GO:0007420	brain development		0.001418	0.9659	0.03715	0.2638	4	760	SEMA7A,NCAM1,CNTN1,HERC1
GO: Biological Process	GO:0060322	head development		0.001771	1	0.04467	0.3172	4	807	SEMA7A,NCAM1,CNTN1,HERC1
GO: Biological Process	GO:0031346	positive regulation of cell projection organization		0.001843	1	0.04482	0.3183	3	368	SEMA7A,SHOX2,CNTN1
GO: Biological Process	GO:0045666	positive regulation of neuron differentiation		0.001975	1	0.04637	0.3293	3	377	SEMA7A,SHOX2,CNTN1
GO: Biological Process	GO:0000904	cell morphogenesis involved in differentiation		0.00208	1	0.04722	0.3353	4	843	SEMA7A,SHOX2,NCAM1,NRXN3
GO: Molecular Function	GO:0004332	fructose-bisphosphate aldolase activity		0.002071	0.1512	0.03776	0.1841	1	3	ALDOC
GO: Molecular Function	GO:0008449	N-acetylglucosamine-6-sulfatase activity		0.002071	0.1512	0.03776	0.1841	1	3	SULF2
GO: Molecular Function	GO:0004842	ubiquitin-protein transferase activity		0.002565	0.1873	0.03776	0.1841	3	414	RNF220,KLHL23,HERC1
GO: Molecular Function	GO:0019787	ubiquitin-like protein transferase activity		0.003068	0.224	0.03776	0.1841	3	441	RNF220,KLHL23,HERC1
GO: Molecular Function	GO:0097109	neuroligin family protein binding		0.00345	0.2518	0.03776	0.1841	1	5	NRXN3
GO: Molecular Function	GO:0018741	alkyl sulfatase activity		0.004138	0.3021	0.03776	0.1841	1	6	SULF2
GO: Molecular Function	GO:0034889	endosulfan hemisulfate sulfatase activity		0.004138	0.3021	0.03776	0.1841	1	6	SULF2
GO: Molecular Function	GO:0034902	endosulfan sulfate hydrolase activity		0.004138	0.3021	0.03776	0.1841	1	6	SULF2
GO: Cellular Component	GO:0031225	anchored component of membrane		0.0001534	0.007825	0.007825	0.03536	3	160	SEMA7A,NCAM1,CNTN1
Pathway	83069	Cell adhesion molecules (CAMs)	BioSystems: KEGG	0.0001894	0.01439	0.01439	0.07074	3	147	NCAM1,CNTN1,NRXN3
Pathway	105688	Axon guidance	BioSystems: REACTOME	0.001031	0.07839	0.0392	0.1926	3	262	SEMA7A,NCAM1,CNTN1
